# Supplementary material for: Impact of Vaccine and Immunity Passports in the Context of COVID-19: A Time Series Analysis in Overseas France
Source: Vaccines (Basel). 2022 May 26;10(6):852. doi: 10.3390/vaccines10060852 (PMC9229335; doi:10.3390/vaccines10060852)
Supplement: Supplementary file 1 [file vaccines-10-00852-s001.zip]

Archive with 21 entries (16 files):
- supplementary materials/
- supplementary materials/case/
- supplementary materials/case/gp.xlsx
- supplementary materials/case/gy.xlsx
- supplementary materials/case/mq.xlsx
- supplementary materials/case/my.xlsx
- supplementary materials/case/re.xlsx
- supplementary materials/case/sb.xlsx
- supplementary materials/case/sm.xlsx
- supplementary materials/case/sp.xlsx
- supplementary materials/dc/
- supplementary materials/dc/gp.xlsx
- supplementary materials/dc/gy.xlsx
- supplementary materials/dc/mq.xlsx
- supplementary materials/dc/my.xlsx
- supplementary materials/dc/re.xlsx
- supplementary materials/R script.txt
- supplementary materials/tendanciel/
- supplementary materials/tendanciel/tendanciel.csv
- supplementary materials/who_dashboard/
- supplementary materials/who_dashboard/WHO-COVID-19-global-data.csv
