# Supplementary material for: Impact of Vaccine and Immunity Passports in the Context of COVID-19: A Time Series Analysis in Overseas France
Source: Vaccines (Basel). 2022 May 26;10(6):852. doi: 10.3390/vaccines10060852 (PMC9229335; doi:10.3390/vaccines10060852)
Supplement: Supplementary file 1 [file vaccines-10-00852-s001.zip › supplementary materials/case/gy.xlsx]

## Sheet: Chiffres-clés
Géodes - Santé publique France
Fiche de synthèse	Nombre de patients positifs - Quotidien 2022-02-27 - tous âges
Référentiel géographique : France par région
Statistique	France
minimum	0 (Miquelon-Langlade et Saint Pierre - 975)
maximum	1 927 (Île-de-France - 11)
moyenne	599
médiane	408
observations valides	21 sur 21

## Sheet: Graphiques
Nombre de patients positifs - Quotidien 2022-02-27 - tous âges
Évolution temporelle comparée
Indicateurs	Guyane	France
2020-05-13	0	901
2020-05-14	0	1 015
2020-05-15	0	1 044
2020-05-16	1	292
2020-05-17	0	142
2020-05-18	3	1 120
2020-05-19	0	1 055
2020-05-20	0	1 058
2020-05-21	15	193
2020-05-22	23	826
2020-05-23	28	266
2020-05-24	33	145
2020-05-25	21	708
2020-05-26	27	773
2020-05-27	20	729
2020-05-28	6	641
2020-05-29	17	595
2020-05-30	34	371
2020-05-31	20	188
2020-06-01	18	171
2020-06-02	36	723
2020-06-03	28	659
2020-06-04	37	622
2020-06-05	36	560
2020-06-06	43	296
2020-06-07	39	138
2020-06-08	60	559
2020-06-09	64	574
2020-06-10	53	562
2020-06-11	117	624
2020-06-12	132	613
2020-06-13	73	217
2020-06-14	64	133
2020-06-15	85	500
2020-06-16	160	570
2020-06-17	288	747
2020-06-18	184	578
2020-06-19	227	699
2020-06-20	170	351
2020-06-21	50	113
2020-06-22	176	602
2020-06-23	241	660
2020-06-24	266	672
2020-06-25	173	510
2020-06-26	143	579
2020-06-27	159	338
2020-06-28	127	214
2020-06-29	208	675
2020-06-30	249	730
2020-07-01	205	633
2020-07-02	184	591
2020-07-03	242	748
2020-07-04	157	352
2020-07-05	51	103
2020-07-06	197	680
2020-07-07	171	572
2020-07-08	173	704
2020-07-09	118	708
2020-07-10	218	856
2020-07-11	68	357
2020-07-12	33	117
2020-07-13	135	880
2020-07-14	71	184
2020-07-15	80	858
2020-07-16	155	979
2020-07-17	94	965
2020-07-18	50	445
2020-07-19	82	192
2020-07-20	102	1 034
2020-07-21	107	1 100
2020-07-22	117	1 173
2020-07-23	99	1 152
2020-07-24	107	1 278
2020-07-25	66	627
2020-07-26	75	264
2020-07-27	75	1 429
2020-07-28	78	1 366
2020-07-29	96	1 478
2020-07-30	64	1 549
2020-07-31	80	1 637
2020-08-01	49	794
2020-08-02	16	250
2020-08-03	57	2 021
2020-08-04	91	2 012
2020-08-05	48	1 961
2020-08-06	55	2 165
2020-08-07	61	2 303
2020-08-08	29	1 005
2020-08-09	16	441
2020-08-10	61	2 838
2020-08-11	52	2 692
2020-08-12	44	2 892
2020-08-13	75	3 546
2020-08-14	37	3 879
2020-08-15	26	770
2020-08-16	9	689
2020-08-17	38	5 019
2020-08-18	56	4 739
2020-08-19	27	4 851
2020-08-20	57	5 135
2020-08-21	45	5 131
2020-08-22	27	2 238
2020-08-23	6	1 010
2020-08-24	33	6 977
2020-08-25	31	6 797
2020-08-26	47	6 678
2020-08-27	55	7 408
2020-08-28	42	7 616
2020-08-29	24	3 022
2020-08-30	8	1 314
2020-08-31	64	9 489
2020-09-01	43	8 859
2020-09-02	27	9 071
2020-09-03	35	9 756
2020-09-04	43	10 087
2020-09-05	13	4 051
2020-09-06	20	1 470
2020-09-07	37	12 263
2020-09-08	32	11 663
2020-09-09	40	11 333
2020-09-10	40	12 053
2020-09-11	27	11 285
2020-09-12	16	4 496
2020-09-13	2	1 568
2020-09-14	34	14 736
2020-09-15	29	13 529
2020-09-16	20	13 450
2020-09-17	22	13 732
2020-09-18	37	13 285
2020-09-19	13	5 203
2020-09-20	4	1 805
2020-09-21	29	15 641
2020-09-22	25	14 223
2020-09-23	26	12 993
2020-09-24	41	12 722
2020-09-25	27	12 280
2020-09-26	23	4 801
2020-09-27	7	1 387
2020-09-28	41	13 723
2020-09-29	23	12 788
2020-09-30	10	13 332
2020-10-01	33	14 638
2020-10-02	33	16 197
2020-10-03	17	7 226
2020-10-04	13	1 981
2020-10-05	17	21 442
2020-10-06	31	19 663
2020-10-07	28	20 728
2020-10-08	19	22 551
2020-10-09	20	24 077
2020-10-10	7	11 317
2020-10-11	2	3 223
2020-10-12	18	31 710
2020-10-13	22	28 593
2020-10-14	16	28 802
2020-10-15	8	32 024
2020-10-16	20	33 611
2020-10-17	12	15 289
2020-10-18	12	4 705
2020-10-19	24	45 280
2020-10-20	19	44 360
2020-10-21	29	46 760
2020-10-22	41	51 127
2020-10-23	23	55 377
2020-10-24	6	25 152
2020-10-25	2	7 331
2020-10-26	18	68 748
2020-10-27	28	61 525
2020-10-28	17	56 928
2020-10-29	18	56 175
2020-10-30	24	58 576
2020-10-31	15	26 280
2020-11-01	5	6 972
2020-11-02	25	70 100
2020-11-03	28	59 106
2020-11-04	19	50 125
2020-11-05	30	46 940
2020-11-06	23	45 014
2020-11-07	8	17 943
2020-11-08	6	4 379
2020-11-09	39	47 650
2020-11-10	21	37 425
2020-11-11	7	5 381
2020-11-12	45	36 531
2020-11-13	22	28 927
2020-11-14	22	11 003
2020-11-15	3	2 711
2020-11-16	40	30 359
2020-11-17	33	21 815
2020-11-18	20	17 370
2020-11-19	23	16 841
2020-11-20	29	16 262
2020-11-21	14	7 255
2020-11-22	2	1 832
2020-11-23	47	17 759
2020-11-24	30	13 742
2020-11-25	25	12 636
2020-11-26	21	12 533
2020-11-27	24	12 463
2020-11-28	22	6 079
2020-11-29	4	1 608
2020-11-30	37	15 868
2020-12-01	36	12 401
2020-12-02	40	11 545
2020-12-03	45	12 043
2020-12-04	55	12 564
2020-12-05	35	6 583
2020-12-06	3	1 754
2020-12-07	57	16 736
2020-12-08	73	13 252
2020-12-09	61	12 744
2020-12-10	88	13 564
2020-12-11	70	14 085
2020-12-12	40	7 847
2020-12-13	18	2 048
2020-12-14	109	19 688
2020-12-15	114	15 940
2020-12-16	99	15 390
2020-12-17	102	15 872
2020-12-18	79	17 492
2020-12-19	48	10 681
2020-12-20	12	3 667
2020-12-21	107	21 283
2020-12-22	88	18 332
2020-12-23	85	16 831
2020-12-24	57	12 983
2020-12-25	5	1 302
2020-12-26	48	9 753
2020-12-27	1	2 097
2020-12-28	114	22 062
2020-12-29	104	19 539
2020-12-30	108	19 198
2020-12-31	85	15 552
2021-01-01	14	1 517
2021-01-02	71	13 401
2021-01-03	16	2 818
2021-01-04	145	27 817
2021-01-05	157	22 099
2021-01-06	159	19 479
2021-01-07	151	18 757
2021-01-08	131	19 401
2021-01-09	70	10 921
2021-01-10	14	2 573
2021-01-11	198	26 074
2021-01-12	143	20 324
2021-01-13	109	19 835
2021-01-14	123	19 956
2021-01-15	151	20 901
2021-01-16	47	11 819
2021-01-17	8	2 841
2021-01-18	147	29 121
2021-01-19	130	22 710
2021-01-20	117	21 497
2021-01-21	91	21 870
2021-01-22	76	22 823
2021-01-23	30	12 812
2021-01-24	10	2 755
2021-01-25	95	29 850
2021-01-26	93	22 206
2021-01-27	79	21 128
2021-01-28	62	22 390
2021-01-29	49	23 060
2021-01-30	26	12 887
2021-01-31	11	3 145
2021-02-01	54	30 038
2021-02-02	26	22 756
2021-02-03	39	20 718
2021-02-04	25	20 713
2021-02-05	33	21 468
2021-02-06	9	12 100
2021-02-07	6	2 611
2021-02-08	25	25 685
2021-02-09	21	19 805
2021-02-10	22	18 264
2021-02-11	12	17 491
2021-02-12	13	18 537
2021-02-13	3	10 755
2021-02-14	2	2 590
2021-02-15	14	24 969
2021-02-16	17	19 739
2021-02-17	9	19 684
2021-02-18	10	20 500
2021-02-19	14	22 266
2021-02-20	7	12 530
2021-02-21	4	3 031
2021-02-22	21	29 153
2021-02-23	15	22 181
2021-02-24	17	21 048
2021-02-25	11	21 025
2021-02-26	8	21 606
2021-02-27	8	12 616
2021-02-28	0	2 947
2021-03-01	20	27 422
2021-03-02	8	21 151
2021-03-03	8	20 453
2021-03-04	4	20 495
2021-03-05	16	21 912
2021-03-06	8	13 697
2021-03-07	1	3 146
2021-03-08	9	29 327
2021-03-09	4	23 641
2021-03-10	10	23 804
2021-03-11	11	24 621
2021-03-12	11	26 446
2021-03-13	5	17 026
2021-03-14	3	4 244
2021-03-15	19	38 779
2021-03-16	7	30 758
2021-03-17	10	30 439
2021-03-18	20	31 205
2021-03-19	22	33 200
2021-03-20	7	20 732
2021-03-21	0	5 008
2021-03-22	26	46 939
2021-03-23	11	38 088
2021-03-24	29	37 136
2021-03-25	30	38 227
2021-03-26	26	39 932
2021-03-27	33	25 130
2021-03-28	4	5 122
2021-03-29	49	53 130
2021-03-30	29	43 554
2021-03-31	32	39 629
2021-04-01	31	39 506
2021-04-02	37	38 693
2021-04-03	38	24 320
2021-04-04	6	4 932
2021-04-05	13	8 602
2021-04-06	83	53 843
2021-04-07	84	39 110
2021-04-08	75	37 007
2021-04-09	65	37 967
2021-04-10	52	24 061
2021-04-11	2	5 008
2021-04-12	101	46 289
2021-04-13	83	34 343
2021-04-14	86	31 734
2021-04-15	92	31 432
2021-04-16	91	32 279
2021-04-17	45	20 400
2021-04-18	8	4 597
2021-04-19	161	41 366
2021-04-20	120	30 755
2021-04-21	107	29 202
2021-04-22	112	28 014
2021-04-23	85	28 363
2021-04-24	41	17 505
2021-04-25	9	3 624
2021-04-26	129	34 219
2021-04-27	116	24 814
2021-04-28	100	22 117
2021-04-29	118	21 306
2021-04-30	102	22 670
2021-05-01	24	3 995
2021-05-02	8	3 563
2021-05-03	208	28 933
2021-05-04	151	20 212
2021-05-05	142	17 637
2021-05-06	124	17 148
2021-05-07	178	18 167
2021-05-08	37	4 036
2021-05-09	12	2 883
2021-05-10	283	23 897
2021-05-11	250	16 633
2021-05-12	202	16 058
2021-05-13	26	3 053
2021-05-14	250	17 416
2021-05-15	104	8 919
2021-05-16	18	2 312
2021-05-17	317	19 788
2021-05-18	231	15 503
2021-05-19	192	13 676
2021-05-20	169	12 550
2021-05-21	165	12 507
2021-05-22	101	7 792
2021-05-23	17	1 777
2021-05-24	87	3 500
2021-05-25	229	16 536
2021-05-26	224	11 863
2021-05-27	148	11 135
2021-05-28	175	10 609
2021-05-29	61	6 346
2021-05-30	27	1 493
2021-05-31	197	11 771
2021-06-01	162	7 957
2021-06-02	144	7 596
2021-06-03	160	7 009
2021-06-04	153	6 620
2021-06-05	47	3 947
2021-06-06	9	899
2021-06-07	198	7 281
2021-06-08	200	5 022
2021-06-09	179	4 229
2021-06-10	27	3 821
2021-06-11	173	3 964
2021-06-12	82	2 189
2021-06-13	12	505
2021-06-14	202	3 963
2021-06-15	179	2 849
2021-06-16	146	2 520
2021-06-17	115	2 496
2021-06-18	134	2 596
2021-06-19	39	1 442
2021-06-20	21	384
2021-06-21	159	2 713
2021-06-22	160	2 079
2021-06-23	102	1 986
2021-06-24	105	1 983
2021-06-25	125	2 139
2021-06-26	35	1 311
2021-06-27	4	428
2021-06-28	108	2 861
2021-06-29	119	2 362
2021-06-30	77	2 791
2021-07-01	89	2 707
2021-07-02	120	3 148
2021-07-03	44	2 182
2021-07-04	14	755
2021-07-05	132	4 599
2021-07-06	103	3 872
2021-07-07	79	4 528
2021-07-08	73	4 543
2021-07-09	97	5 055
2021-07-10	42	3 514
2021-07-11	14	1 244
2021-07-12	139	8 534
2021-07-13	94	8 777
2021-07-14	24	2 592
2021-07-15	108	13 398
2021-07-16	117	12 674
2021-07-17	53	9 824
2021-07-18	24	3 278
2021-07-19	167	22 822
2021-07-20	137	20 724
2021-07-21	129	22 455
2021-07-22	95	20 670
2021-07-23	113	22 518
2021-07-24	54	15 922
2021-07-25	16	4 659
2021-07-26	138	33 172
2021-07-27	112	25 629
2021-07-28	92	24 980
2021-07-29	113	24 092
2021-07-30	97	24 174
2021-07-31	50	15 973
2021-08-01	11	4 678
2021-08-02	177	34 228
2021-08-03	138	26 621
2021-08-04	114	25 740
2021-08-05	137	25 111
2021-08-06	115	25 778
2021-08-07	67	17 218
2021-08-08	13	5 368
2021-08-09	230	36 086
2021-08-10	177	28 609
2021-08-11	184	26 981
2021-08-12	192	26 478
2021-08-13	195	25 229
2021-08-14	96	17 614
2021-08-15	21	5 169
2021-08-16	255	34 204
2021-08-17	237	25 271
2021-08-18	227	22 985
2021-08-19	195	21 857
2021-08-20	217	22 396
2021-08-21	128	14 900
2021-08-22	20	4 562
2021-08-23	294	29 681
2021-08-24	248	21 356
2021-08-25	205	18 948
2021-08-26	210	17 762
2021-08-27	228	17 766
2021-08-28	140	11 529
2021-08-29	10	3 546
2021-08-30	314	22 431
2021-08-31	253	16 345
2021-09-01	211	15 258
2021-09-02	168	13 142
2021-09-03	171	13 079
2021-09-04	89	9 253
2021-09-05	22	2 774
2021-09-06	258	16 611
2021-09-07	231	11 686
2021-09-08	188	10 509
2021-09-09	196	9 927
2021-09-10	222	9 785
2021-09-11	101	6 531
2021-09-12	28	1 880
2021-09-13	295	11 771
2021-09-14	264	8 387
2021-09-15	269	7 873
2021-09-16	228	7 211
2021-09-17	241	7 414
2021-09-18	127	5 016
2021-09-19	21	1 400
2021-09-20	293	8 904
2021-09-21	284	6 376
2021-09-22	274	5 963
2021-09-23	279	5 906
2021-09-24	279	6 091
2021-09-25	144	4 177
2021-09-26	19	1 150
2021-09-27	332	7 633
2021-09-28	263	5 546
2021-09-29	259	5 074
2021-09-30	222	4 958
2021-10-01	243	4 919
2021-10-02	106	3 300
2021-10-03	14	1 043
2021-10-04	254	6 328
2021-10-05	227	4 781
2021-10-06	192	4 423
2021-10-07	159	4 619
2021-10-08	150	4 700
2021-10-09	79	3 534
2021-10-10	12	1 005
2021-10-11	201	6 758
2021-10-12	152	5 305
2021-10-13	127	5 133
2021-10-14	136	6 306
2021-10-15	112	4 692
2021-10-16	51	3 338
2021-10-17	6	989
2021-10-18	159	7 014
2021-10-19	107	5 878
2021-10-20	139	6 165
2021-10-21	110	6 278
2021-10-22	99	6 319
2021-10-23	57	4 434
2021-10-24	10	1 061
2021-10-25	137	7 615
2021-10-26	97	6 282
2021-10-27	88	6 444
2021-10-28	72	6 377
2021-10-29	55	7 552
2021-10-30	39	5 860
2021-10-31	11	1 646
2021-11-01	28	2 177
2021-11-02	136	11 763
2021-11-03	65	9 005
2021-11-04	63	8 906
2021-11-05	65	9 966
2021-11-06	27	7 680
2021-11-07	7	1 946
2021-11-08	109	14 621
2021-11-09	60	11 189
2021-11-10	35	12 165
2021-11-11	5	2 885
2021-11-12	62	17 320
2021-11-13	19	10 603
2021-11-14	7	2 920
2021-11-15	64	23 682
2021-11-16	32	19 351
2021-11-17	40	20 313
2021-11-18	31	21 539
2021-11-19	32	23 529
2021-11-20	24	17 565
2021-11-21	5	4 256
2021-11-22	63	37 152
2021-11-23	33	31 693
2021-11-24	39	33 535
2021-11-25	62	35 358
2021-11-26	41	38 063
2021-11-27	19	27 269
2021-11-28	5	6 690
2021-11-29	72	58 755
2021-11-30	48	47 944
2021-12-01	42	48 005
2021-12-02	38	51 074
2021-12-03	32	51 696
2021-12-04	27	35 935
2021-12-05	5	8 873
2021-12-06	52	73 691
2021-12-07	45	57 991
2021-12-08	72	55 741
2021-12-09	49	54 752
2021-12-10	56	53 554
2021-12-11	19	37 134
2021-12-12	3	9 966
2021-12-13	80	78 979
2021-12-14	68	61 389
2021-12-15	47	60 019
2021-12-16	48	58 286
2021-12-17	60	58 927
2021-12-18	38	42 316
2021-12-19	10	13 340
2021-12-20	78	89 547
2021-12-21	107	83 913
2021-12-22	92	93 561
2021-12-23	110	103 755
2021-12-24	82	95 855
2021-12-25	20	18 661
2021-12-26	31	33 528
2021-12-27	347	228 727
2021-12-28	443	208 582
2021-12-29	462	222 208
2021-12-30	676	231 919
2021-12-31	625	203 529
2022-01-01	114	31 609
2022-01-02	151	67 053
2022-01-03	2 085	433 480
2022-01-04	2 047	344 035
2022-01-05	1 953	305 886
2022-01-06	2 029	287 310
2022-01-07	1 828	277 421
2022-01-08	915	202 524
2022-01-09	213	75 271
2022-01-10	2 141	430 774
2022-01-11	1 777	334 518
2022-01-12	1 420	340 155
2022-01-13	1 259	315 419
2022-01-14	1 118	324 917
2022-01-15	584	248 813
2022-01-16	154	97 107
2022-01-17	1 262	530 331
2022-01-18	866	417 500
2022-01-19	709	419 376
2022-01-20	554	391 111
2022-01-21	439	378 959
2022-01-22	271	281 314
2022-01-23	57	101 453
2022-01-24	580	567 851
2022-01-25	378	399 496
2022-01-26	327	381 847
2022-01-27	271	344 761
2022-01-28	267	325 593
2022-01-29	121	234 252
2022-01-30	39	79 456
2022-01-31	283	450 238
2022-02-01	168	294 416
2022-02-02	153	272 985
2022-02-03	123	231 336
2022-02-04	103	208 952
2022-02-05	102	147 391
2022-02-06	14	45 136
2022-02-07	141	258 043
2022-02-08	97	159 471
2022-02-09	72	149 706
2022-02-10	88	127 433
2022-02-11	44	116 549
2022-02-12	45	83 515
2022-02-13	18	26 346
2022-02-14	64	147 404
2022-02-15	40	93 469
2022-02-16	35	91 551
2022-02-17	23	79 556
2022-02-18	35	75 027
2022-02-19	25	56 368
2022-02-20	8	17 278
2022-02-21	42	100 132
2022-02-22	25	64 066
2022-02-23	20	64 644
2022-02-24	26	57 137
2022-02-25	29	52 847
2022-02-26	16	41 034
2022-02-27	6	12 971
2022-02-28	23	82 219
les 10 premiers
Territoires	Valeur
28 - Normandie	584
53 - Bretagne	718
52 - Pays de la Loire	823
93 - Provence-Alpes-Côte d'Azur	1047
44 - Grand Est	1094
76 - Occitanie	1125
84 - Auvergne et Rhône-Alpes	1216
32 - Hauts-de-France	1285
75 - Nouvelle Aquitaine	1370
11 - Île-de-France	1927
les 10 derniers
Territoires	Valeur
975 - Miquelon-Langlade et Saint Pierre	0
978 - Saint-Martin	0
977 - Saint-Barthélemy	1
06 - Mayotte	3
03 - Guyane	6
01 - Guadeloupe	76
94 - Corse	95
02 - Martinique	137
24 - Centre-Val de Loire	313
27 - Bourgogne et Franche-Comté	359

## Sheet: Doc
Libellé
Nombre de patients positifs - Quotidien 2022-02-27 - tous âges
Source
Base de données SI-LAB issue de SI-DEP
Description
Les indicateurs de surveillance virologique sont issus du système d’information de dépistage (SI-DEP), dont l’objectif est de remonter les données de tests (RT-PCR) réalisés par l’ensemble des laboratoires de ville et établissements hospitaliers concernant le SARS-COV2, ainsi que les tests antigéniques réalisés par les laboratoires, pharmaciens, médecins et infirmiers.
Précisions
Un patient est une personne ayant réalisé un test un jour donné, sans avoir eu de test positif dans les 60 jours qui précèdent.
Limites
- Seuls les tests biologiques des personnes pour lesquelles le département de résidence a pu être localisé sont représentés sur les cartes. Les personnes dont le département n’a pas pu être remonté dans les données SI-DEP ne sont comptabilisées qu'au niveau France entière. De ce fait la somme des tests indiqués dans les départements ou régions est inférieure au nombre de tests indiqué en France. …
Pour en savoir +
https://www.santepubliquefrance.fr/box/docs/SIDEP_note_methodo_081220.pdf
Lien vers une cartographie de cet indicateur
https://geodes.santepubliquefrance.fr/?view=map1&indics=sp_pos_quot.p&serie=2022-02-27&f1code=0&lang=fr
