# Supplementary material for: Impact of Vaccine and Immunity Passports in the Context of COVID-19: A Time Series Analysis in Overseas France
Source: Vaccines (Basel). 2022 May 26;10(6):852. doi: 10.3390/vaccines10060852 (PMC9229335; doi:10.3390/vaccines10060852)
Supplement: Supplementary file 1 [file vaccines-10-00852-s001.zip › supplementary materials/case/mq.xlsx]

## Sheet: Chiffres-clés
Géodes - Santé publique France
Fiche de synthèse	Nombre de patients positifs - Quotidien 2022-02-27 - tous âges
Référentiel géographique : France par région
Statistique	France
minimum	0 (Miquelon-Langlade et Saint Pierre - 975)
maximum	1 927 (Île-de-France - 11)
moyenne	599
médiane	408
observations valides	21 sur 21

## Sheet: Graphiques
Nombre de patients positifs - Quotidien 2022-02-27 - tous âges
Évolution temporelle comparée
Indicateurs	Martinique	France
2020-05-13	4	901
2020-05-14	4	1 015
2020-05-15	0	1 044
2020-05-16	1	292
2020-05-17	0	142
2020-05-18	2	1 120
2020-05-19	0	1 055
2020-05-20	4	1 058
2020-05-21	0	193
2020-05-22	0	826
2020-05-23	0	266
2020-05-24	0	145
2020-05-25	1	708
2020-05-26	1	773
2020-05-27	0	729
2020-05-28	2	641
2020-05-29	1	595
2020-05-30	0	371
2020-05-31	0	188
2020-06-01	0	171
2020-06-02	1	723
2020-06-03	1	659
2020-06-04	3	622
2020-06-05	4	560
2020-06-06	0	296
2020-06-07	0	138
2020-06-08	3	559
2020-06-09	4	574
2020-06-10	1	562
2020-06-11	2	624
2020-06-12	1	613
2020-06-13	5	217
2020-06-14	1	133
2020-06-15	2	500
2020-06-16	1	570
2020-06-17	1	747
2020-06-18	2	578
2020-06-19	2	699
2020-06-20	0	351
2020-06-21	0	113
2020-06-22	2	602
2020-06-23	2	660
2020-06-24	1	672
2020-06-25	3	510
2020-06-26	2	579
2020-06-27	0	338
2020-06-28	0	214
2020-06-29	1	675
2020-06-30	2	730
2020-07-01	1	633
2020-07-02	1	591
2020-07-03	1	748
2020-07-04	1	352
2020-07-05	0	103
2020-07-06	3	680
2020-07-07	0	572
2020-07-08	0	704
2020-07-09	1	708
2020-07-10	1	856
2020-07-11	0	357
2020-07-12	0	117
2020-07-13	3	880
2020-07-14	0	184
2020-07-15	3	858
2020-07-16	2	979
2020-07-17	0	965
2020-07-18	0	445
2020-07-19	0	192
2020-07-20	2	1 034
2020-07-21	1	1 100
2020-07-22	2	1 173
2020-07-23	0	1 152
2020-07-24	2	1 278
2020-07-25	0	627
2020-07-26	1	264
2020-07-27	1	1 429
2020-07-28	2	1 366
2020-07-29	2	1 478
2020-07-30	4	1 549
2020-07-31	9	1 637
2020-08-01	0	794
2020-08-02	0	250
2020-08-03	11	2 021
2020-08-04	28	2 012
2020-08-05	10	1 961
2020-08-06	9	2 165
2020-08-07	6	2 303
2020-08-08	4	1 005
2020-08-09	1	441
2020-08-10	20	2 838
2020-08-11	30	2 692
2020-08-12	20	2 892
2020-08-13	24	3 546
2020-08-14	29	3 879
2020-08-15	0	770
2020-08-16	2	689
2020-08-17	52	5 019
2020-08-18	31	4 739
2020-08-19	19	4 851
2020-08-20	29	5 135
2020-08-21	35	5 131
2020-08-22	9	2 238
2020-08-23	0	1 010
2020-08-24	25	6 977
2020-08-25	24	6 797
2020-08-26	30	6 678
2020-08-27	16	7 408
2020-08-28	29	7 616
2020-08-29	8	3 022
2020-08-30	0	1 314
2020-08-31	50	9 489
2020-09-01	30	8 859
2020-09-02	42	9 071
2020-09-03	41	9 756
2020-09-04	45	10 087
2020-09-05	8	4 051
2020-09-06	0	1 470
2020-09-07	29	12 263
2020-09-08	26	11 663
2020-09-09	33	11 333
2020-09-10	42	12 053
2020-09-11	41	11 285
2020-09-12	10	4 496
2020-09-13	0	1 568
2020-09-14	39	14 736
2020-09-15	36	13 529
2020-09-16	26	13 450
2020-09-17	35	13 732
2020-09-18	39	13 285
2020-09-19	8	5 203
2020-09-20	1	1 805
2020-09-21	41	15 641
2020-09-22	47	14 223
2020-09-23	47	12 993
2020-09-24	53	12 722
2020-09-25	69	12 280
2020-09-26	17	4 801
2020-09-27	0	1 387
2020-09-28	60	13 723
2020-09-29	73	12 788
2020-09-30	80	13 332
2020-10-01	47	14 638
2020-10-02	49	16 197
2020-10-03	18	7 226
2020-10-04	3	1 981
2020-10-05	81	21 442
2020-10-06	82	19 663
2020-10-07	77	20 728
2020-10-08	94	22 551
2020-10-09	101	24 077
2020-10-10	41	11 317
2020-10-11	6	3 223
2020-10-12	102	31 710
2020-10-13	107	28 593
2020-10-14	98	28 802
2020-10-15	97	32 024
2020-10-16	132	33 611
2020-10-17	23	15 289
2020-10-18	6	4 705
2020-10-19	147	45 280
2020-10-20	138	44 360
2020-10-21	143	46 760
2020-10-22	163	51 127
2020-10-23	152	55 377
2020-10-24	35	25 152
2020-10-25	10	7 331
2020-10-26	142	68 748
2020-10-27	145	61 525
2020-10-28	142	56 928
2020-10-29	133	56 175
2020-10-30	144	58 576
2020-10-31	38	26 280
2020-11-01	8	6 972
2020-11-02	14	70 100
2020-11-03	129	59 106
2020-11-04	126	50 125
2020-11-05	111	46 940
2020-11-06	126	45 014
2020-11-07	30	17 943
2020-11-08	3	4 379
2020-11-09	119	47 650
2020-11-10	95	37 425
2020-11-11	6	5 381
2020-11-12	76	36 531
2020-11-13	68	28 927
2020-11-14	12	11 003
2020-11-15	4	2 711
2020-11-16	46	30 359
2020-11-17	56	21 815
2020-11-18	29	17 370
2020-11-19	43	16 841
2020-11-20	29	16 262
2020-11-21	22	7 255
2020-11-22	2	1 832
2020-11-23	25	17 759
2020-11-24	26	13 742
2020-11-25	17	12 636
2020-11-26	20	12 533
2020-11-27	14	12 463
2020-11-28	2	6 079
2020-11-29	0	1 608
2020-11-30	20	15 868
2020-12-01	7	12 401
2020-12-02	9	11 545
2020-12-03	7	12 043
2020-12-04	12	12 564
2020-12-05	1	6 583
2020-12-06	2	1 754
2020-12-07	16	16 736
2020-12-08	16	13 252
2020-12-09	6	12 744
2020-12-10	8	13 564
2020-12-11	17	14 085
2020-12-12	3	7 847
2020-12-13	0	2 048
2020-12-14	18	19 688
2020-12-15	12	15 940
2020-12-16	23	15 390
2020-12-17	14	15 872
2020-12-18	21	17 492
2020-12-19	6	10 681
2020-12-20	2	3 667
2020-12-21	13	21 283
2020-12-22	10	18 332
2020-12-23	11	16 831
2020-12-24	4	12 983
2020-12-25	0	1 302
2020-12-26	5	9 753
2020-12-27	0	2 097
2020-12-28	16	22 062
2020-12-29	10	19 539
2020-12-30	21	19 198
2020-12-31	25	15 552
2021-01-01	1	1 517
2021-01-02	10	13 401
2021-01-03	3	2 818
2021-01-04	19	27 817
2021-01-05	12	22 099
2021-01-06	6	19 479
2021-01-07	18	18 757
2021-01-08	7	19 401
2021-01-09	6	10 921
2021-01-10	0	2 573
2021-01-11	14	26 074
2021-01-12	12	20 324
2021-01-13	8	19 835
2021-01-14	6	19 956
2021-01-15	15	20 901
2021-01-16	5	11 819
2021-01-17	1	2 841
2021-01-18	18	29 121
2021-01-19	11	22 710
2021-01-20	17	21 497
2021-01-21	6	21 870
2021-01-22	15	22 823
2021-01-23	4	12 812
2021-01-24	1	2 755
2021-01-25	12	29 850
2021-01-26	14	22 206
2021-01-27	13	21 128
2021-01-28	14	22 390
2021-01-29	16	23 060
2021-01-30	4	12 887
2021-01-31	1	3 145
2021-02-01	12	30 038
2021-02-02	11	22 756
2021-02-03	10	20 718
2021-02-04	14	20 713
2021-02-05	9	21 468
2021-02-06	2	12 100
2021-02-07	2	2 611
2021-02-08	13	25 685
2021-02-09	15	19 805
2021-02-10	11	18 264
2021-02-11	11	17 491
2021-02-12	14	18 537
2021-02-13	3	10 755
2021-02-14	1	2 590
2021-02-15	18	24 969
2021-02-16	3	19 739
2021-02-17	3	19 684
2021-02-18	10	20 500
2021-02-19	17	22 266
2021-02-20	7	12 530
2021-02-21	2	3 031
2021-02-22	26	29 153
2021-02-23	16	22 181
2021-02-24	16	21 048
2021-02-25	23	21 025
2021-02-26	26	21 606
2021-02-27	7	12 616
2021-02-28	2	2 947
2021-03-01	22	27 422
2021-03-02	14	21 151
2021-03-03	24	20 453
2021-03-04	12	20 495
2021-03-05	14	21 912
2021-03-06	9	13 697
2021-03-07	9	3 146
2021-03-08	25	29 327
2021-03-09	28	23 641
2021-03-10	26	23 804
2021-03-11	36	24 621
2021-03-12	57	26 446
2021-03-13	35	17 026
2021-03-14	6	4 244
2021-03-15	67	38 779
2021-03-16	64	30 758
2021-03-17	67	30 439
2021-03-18	61	31 205
2021-03-19	82	33 200
2021-03-20	28	20 732
2021-03-21	2	5 008
2021-03-22	98	46 939
2021-03-23	102	38 088
2021-03-24	94	37 136
2021-03-25	115	38 227
2021-03-26	101	39 932
2021-03-27	52	25 130
2021-03-28	9	5 122
2021-03-29	148	53 130
2021-03-30	132	43 554
2021-03-31	155	39 629
2021-04-01	140	39 506
2021-04-02	32	38 693
2021-04-03	69	24 320
2021-04-04	10	4 932
2021-04-05	24	8 602
2021-04-06	185	53 843
2021-04-07	170	39 110
2021-04-08	199	37 007
2021-04-09	182	37 967
2021-04-10	57	24 061
2021-04-11	9	5 008
2021-04-12	134	46 289
2021-04-13	122	34 343
2021-04-14	140	31 734
2021-04-15	116	31 432
2021-04-16	121	32 279
2021-04-17	37	20 400
2021-04-18	11	4 597
2021-04-19	152	41 366
2021-04-20	120	30 755
2021-04-21	86	29 202
2021-04-22	100	28 014
2021-04-23	100	28 363
2021-04-24	26	17 505
2021-04-25	7	3 624
2021-04-26	96	34 219
2021-04-27	69	24 814
2021-04-28	57	22 117
2021-04-29	39	21 306
2021-04-30	49	22 670
2021-05-01	10	3 995
2021-05-02	8	3 563
2021-05-03	48	28 933
2021-05-04	27	20 212
2021-05-05	25	17 637
2021-05-06	28	17 148
2021-05-07	31	18 167
2021-05-08	3	4 036
2021-05-09	0	2 883
2021-05-10	39	23 897
2021-05-11	15	16 633
2021-05-12	28	16 058
2021-05-13	2	3 053
2021-05-14	24	17 416
2021-05-15	6	8 919
2021-05-16	2	2 312
2021-05-17	24	19 788
2021-05-18	15	15 503
2021-05-19	17	13 676
2021-05-20	20	12 550
2021-05-21	15	12 507
2021-05-22	3	7 792
2021-05-23	1	1 777
2021-05-24	0	3 500
2021-05-25	28	16 536
2021-05-26	17	11 863
2021-05-27	14	11 135
2021-05-28	17	10 609
2021-05-29	5	6 346
2021-05-30	0	1 493
2021-05-31	16	11 771
2021-06-01	13	7 957
2021-06-02	12	7 596
2021-06-03	9	7 009
2021-06-04	13	6 620
2021-06-05	7	3 947
2021-06-06	0	899
2021-06-07	15	7 281
2021-06-08	11	5 022
2021-06-09	9	4 229
2021-06-10	11	3 821
2021-06-11	17	3 964
2021-06-12	7	2 189
2021-06-13	0	505
2021-06-14	16	3 963
2021-06-15	19	2 849
2021-06-16	14	2 520
2021-06-17	15	2 496
2021-06-18	19	2 596
2021-06-19	4	1 442
2021-06-20	0	384
2021-06-21	24	2 713
2021-06-22	24	2 079
2021-06-23	22	1 986
2021-06-24	21	1 983
2021-06-25	11	2 139
2021-06-26	8	1 311
2021-06-27	1	428
2021-06-28	50	2 861
2021-06-29	73	2 362
2021-06-30	80	2 791
2021-07-01	93	2 707
2021-07-02	70	3 148
2021-07-03	41	2 182
2021-07-04	5	755
2021-07-05	123	4 599
2021-07-06	153	3 872
2021-07-07	165	4 528
2021-07-08	200	4 543
2021-07-09	234	5 055
2021-07-10	107	3 514
2021-07-11	23	1 244
2021-07-12	391	8 534
2021-07-13	406	8 777
2021-07-14	42	2 592
2021-07-15	548	13 398
2021-07-16	565	12 674
2021-07-17	251	9 824
2021-07-18	58	3 278
2021-07-19	646	22 822
2021-07-20	760	20 724
2021-07-21	604	22 455
2021-07-22	653	20 670
2021-07-23	677	22 518
2021-07-24	247	15 922
2021-07-25	49	4 659
2021-07-26	757	33 172
2021-07-27	727	25 629
2021-07-28	658	24 980
2021-07-29	712	24 092
2021-07-30	731	24 174
2021-07-31	260	15 973
2021-08-01	79	4 678
2021-08-02	899	34 228
2021-08-03	845	26 621
2021-08-04	694	25 740
2021-08-05	684	25 111
2021-08-06	766	25 778
2021-08-07	286	17 218
2021-08-08	94	5 368
2021-08-09	885	36 086
2021-08-10	798	28 609
2021-08-11	787	26 981
2021-08-12	710	26 478
2021-08-13	620	25 229
2021-08-14	280	17 614
2021-08-15	70	5 169
2021-08-16	758	34 204
2021-08-17	646	25 271
2021-08-18	599	22 985
2021-08-19	504	21 857
2021-08-20	502	22 396
2021-08-21	178	14 900
2021-08-22	51	4 562
2021-08-23	509	29 681
2021-08-24	429	21 356
2021-08-25	439	18 948
2021-08-26	383	17 762
2021-08-27	381	17 766
2021-08-28	142	11 529
2021-08-29	48	3 546
2021-08-30	380	22 431
2021-08-31	308	16 345
2021-09-01	238	15 258
2021-09-02	213	13 142
2021-09-03	252	13 079
2021-09-04	82	9 253
2021-09-05	40	2 774
2021-09-06	263	16 611
2021-09-07	229	11 686
2021-09-08	166	10 509
2021-09-09	146	9 927
2021-09-10	159	9 785
2021-09-11	55	6 531
2021-09-12	19	1 880
2021-09-13	194	11 771
2021-09-14	155	8 387
2021-09-15	136	7 873
2021-09-16	126	7 211
2021-09-17	107	7 414
2021-09-18	63	5 016
2021-09-19	14	1 400
2021-09-20	158	8 904
2021-09-21	117	6 376
2021-09-22	81	5 963
2021-09-23	80	5 906
2021-09-24	104	6 091
2021-09-25	25	4 177
2021-09-26	18	1 150
2021-09-27	92	7 633
2021-09-28	76	5 546
2021-09-29	82	5 074
2021-09-30	84	4 958
2021-10-01	99	4 919
2021-10-02	30	3 300
2021-10-03	23	1 043
2021-10-04	129	6 328
2021-10-05	115	4 781
2021-10-06	83	4 423
2021-10-07	86	4 619
2021-10-08	102	4 700
2021-10-09	36	3 534
2021-10-10	7	1 005
2021-10-11	119	6 758
2021-10-12	87	5 305
2021-10-13	97	5 133
2021-10-14	55	6 306
2021-10-15	61	4 692
2021-10-16	28	3 338
2021-10-17	17	989
2021-10-18	110	7 014
2021-10-19	101	5 878
2021-10-20	94	6 165
2021-10-21	66	6 278
2021-10-22	75	6 319
2021-10-23	32	4 434
2021-10-24	8	1 061
2021-10-25	92	7 615
2021-10-26	80	6 282
2021-10-27	68	6 444
2021-10-28	77	6 377
2021-10-29	61	7 552
2021-10-30	27	5 860
2021-10-31	10	1 646
2021-11-01	24	2 177
2021-11-02	27	11 763
2021-11-03	109	9 005
2021-11-04	55	8 906
2021-11-05	79	9 966
2021-11-06	42	7 680
2021-11-07	15	1 946
2021-11-08	92	14 621
2021-11-09	73	11 189
2021-11-10	74	12 165
2021-11-11	8	2 885
2021-11-12	122	17 320
2021-11-13	48	10 603
2021-11-14	15	2 920
2021-11-15	121	23 682
2021-11-16	90	19 351
2021-11-17	91	20 313
2021-11-18	78	21 539
2021-11-19	147	23 529
2021-11-20	46	17 565
2021-11-21	18	4 256
2021-11-22	127	37 152
2021-11-23	82	31 693
2021-11-24	82	33 535
2021-11-25	64	35 358
2021-11-26	102	38 063
2021-11-27	58	27 269
2021-11-28	30	6 690
2021-11-29	150	58 755
2021-11-30	104	47 944
2021-12-01	106	48 005
2021-12-02	92	51 074
2021-12-03	108	51 696
2021-12-04	49	35 935
2021-12-05	24	8 873
2021-12-06	158	73 691
2021-12-07	111	57 991
2021-12-08	92	55 741
2021-12-09	93	54 752
2021-12-10	74	53 554
2021-12-11	73	37 134
2021-12-12	23	9 966
2021-12-13	142	78 979
2021-12-14	105	61 389
2021-12-15	93	60 019
2021-12-16	106	58 286
2021-12-17	137	58 927
2021-12-18	80	42 316
2021-12-19	17	13 340
2021-12-20	163	89 547
2021-12-21	189	83 913
2021-12-22	161	93 561
2021-12-23	147	103 755
2021-12-24	130	95 855
2021-12-25	49	18 661
2021-12-26	61	33 528
2021-12-27	408	228 727
2021-12-28	409	208 582
2021-12-29	472	222 208
2021-12-30	618	231 919
2021-12-31	502	203 529
2022-01-01	106	31 609
2022-01-02	195	67 053
2022-01-03	1 402	433 480
2022-01-04	1 416	344 035
2022-01-05	1 279	305 886
2022-01-06	1 444	287 310
2022-01-07	1 449	277 421
2022-01-08	892	202 524
2022-01-09	362	75 271
2022-01-10	2 140	430 774
2022-01-11	1 783	334 518
2022-01-12	1 809	340 155
2022-01-13	1 567	315 419
2022-01-14	1 713	324 917
2022-01-15	1 055	248 813
2022-01-16	526	97 107
2022-01-17	2 424	530 331
2022-01-18	1 870	417 500
2022-01-19	1 877	419 376
2022-01-20	1 737	391 111
2022-01-21	1 702	378 959
2022-01-22	1 119	281 314
2022-01-23	571	101 453
2022-01-24	2 398	567 851
2022-01-25	1 555	399 496
2022-01-26	1 509	381 847
2022-01-27	1 469	344 761
2022-01-28	1 598	325 593
2022-01-29	968	234 252
2022-01-30	534	79 456
2022-01-31	2 071	450 238
2022-02-01	1 413	294 391
2022-02-02	1 343	272 955
2022-02-03	1 335	231 312
2022-02-04	1 389	208 926
2022-02-05	954	147 369
2022-02-06	469	45 122
2022-02-07	1 847	258 031
2022-02-08	1 163	159 459
2022-02-09	1 261	149 692
2022-02-10	1 046	127 412
2022-02-11	1 029	116 536
2022-02-12	624	83 501
2022-02-13	343	26 337
2022-02-14	1 261	147 365
2022-02-15	800	93 447
2022-02-16	742	91 533
2022-02-17	749	79 538
2022-02-18	717	75 012
2022-02-19	458	56 350
2022-02-20	215	17 265
2022-02-21	782	100 074
2022-02-22	500	64 028
2022-02-23	528	64 622
2022-02-24	434	57 091
2022-02-25	467	52 753
2022-02-26	337	40 951
2022-02-27	137	12 908
les 10 premiers
Territoires	Valeur
28 - Normandie	584
53 - Bretagne	718
52 - Pays de la Loire	823
93 - Provence-Alpes-Côte d'Azur	1047
44 - Grand Est	1094
76 - Occitanie	1125
84 - Auvergne et Rhône-Alpes	1216
32 - Hauts-de-France	1285
75 - Nouvelle Aquitaine	1370
11 - Île-de-France	1927
les 10 derniers
Territoires	Valeur
975 - Miquelon-Langlade et Saint Pierre	0
978 - Saint-Martin	0
977 - Saint-Barthélemy	1
06 - Mayotte	3
03 - Guyane	6
01 - Guadeloupe	76
94 - Corse	95
02 - Martinique	137
24 - Centre-Val de Loire	313
27 - Bourgogne et Franche-Comté	359

## Sheet: Doc
Libellé
Nombre de patients positifs - Quotidien 2022-02-27 - tous âges
Source
Base de données SI-LAB issue de SI-DEP
Description
Les indicateurs de surveillance virologique sont issus du système d’information de dépistage (SI-DEP), dont l’objectif est de remonter les données de tests (RT-PCR) réalisés par l’ensemble des laboratoires de ville et établissements hospitaliers concernant le SARS-COV2, ainsi que les tests antigéniques réalisés par les laboratoires, pharmaciens, médecins et infirmiers.
Précisions
Un patient est une personne ayant réalisé un test un jour donné, sans avoir eu de test positif dans les 60 jours qui précèdent.
Limites
- Seuls les tests biologiques des personnes pour lesquelles le département de résidence a pu être localisé sont représentés sur les cartes. Les personnes dont le département n’a pas pu être remonté dans les données SI-DEP ne sont comptabilisées qu'au niveau France entière. De ce fait la somme des tests indiqués dans les départements ou régions est inférieure au nombre de tests indiqué en France. …
Pour en savoir +
https://www.santepubliquefrance.fr/box/docs/SIDEP_note_methodo_081220.pdf
Lien vers une cartographie de cet indicateur
https://geodes.santepubliquefrance.fr/?view=map1&indics=sp_pos_quot.p&serie=2022-02-27&f1code=0&lang=fr
