# Supplementary material for: Impact of Vaccine and Immunity Passports in the Context of COVID-19: A Time Series Analysis in Overseas France
Source: Vaccines (Basel). 2022 May 26;10(6):852. doi: 10.3390/vaccines10060852 (PMC9229335; doi:10.3390/vaccines10060852)
Supplement: Supplementary file 1 [file vaccines-10-00852-s001.zip › supplementary materials/case/re.xlsx]

## Sheet: Chiffres-clés
Géodes - Santé publique France
Fiche de synthèse	Nombre de patients positifs - Quotidien 2022-02-27 - tous âges
Référentiel géographique : France par région
Statistique	France
minimum	0 (Miquelon-Langlade et Saint Pierre - 975)
maximum	1 927 (Île-de-France - 11)
moyenne	599
médiane	408
observations valides	21 sur 21

## Sheet: Graphiques
Nombre de patients positifs - Quotidien 2022-02-27 - tous âges
Évolution temporelle comparée
Indicateurs	Réunion	France
2020-05-13	1	901
2020-05-14	1	1 015
2020-05-15	1	1 044
2020-05-16	1	292
2020-05-17	3	142
2020-05-18	0	1 120
2020-05-19	1	1 055
2020-05-20	3	1 058
2020-05-21	0	193
2020-05-22	2	826
2020-05-23	2	266
2020-05-24	1	145
2020-05-25	2	708
2020-05-26	2	773
2020-05-27	2	729
2020-05-28	5	641
2020-05-29	1	595
2020-05-30	1	371
2020-05-31	3	188
2020-06-01	0	171
2020-06-02	1	723
2020-06-03	3	659
2020-06-04	5	622
2020-06-05	1	560
2020-06-06	0	296
2020-06-07	1	138
2020-06-08	1	559
2020-06-09	4	574
2020-06-10	1	562
2020-06-11	0	624
2020-06-12	4	613
2020-06-13	1	217
2020-06-14	0	133
2020-06-15	3	500
2020-06-16	1	570
2020-06-17	5	747
2020-06-18	0	578
2020-06-19	0	699
2020-06-20	1	351
2020-06-21	0	113
2020-06-22	0	602
2020-06-23	2	660
2020-06-24	8	672
2020-06-25	2	510
2020-06-26	3	579
2020-06-27	0	338
2020-06-28	1	214
2020-06-29	3	675
2020-06-30	3	730
2020-07-01	2	633
2020-07-02	2	591
2020-07-03	9	748
2020-07-04	2	352
2020-07-05	2	103
2020-07-06	0	680
2020-07-07	3	572
2020-07-08	12	704
2020-07-09	7	708
2020-07-10	4	856
2020-07-11	19	357
2020-07-12	0	117
2020-07-13	7	880
2020-07-14	1	184
2020-07-15	11	858
2020-07-16	2	979
2020-07-17	7	965
2020-07-18	6	445
2020-07-19	2	192
2020-07-20	6	1 034
2020-07-21	2	1 100
2020-07-22	6	1 173
2020-07-23	11	1 152
2020-07-24	1	1 278
2020-07-25	1	627
2020-07-26	0	264
2020-07-27	4	1 429
2020-07-28	3	1 366
2020-07-29	1	1 478
2020-07-30	10	1 549
2020-07-31	8	1 637
2020-08-01	1	794
2020-08-02	1	250
2020-08-03	6	2 021
2020-08-04	3	2 012
2020-08-05	3	1 961
2020-08-06	9	2 165
2020-08-07	12	2 303
2020-08-08	7	1 005
2020-08-09	6	441
2020-08-10	18	2 838
2020-08-11	36	2 692
2020-08-12	21	2 892
2020-08-13	44	3 546
2020-08-14	60	3 879
2020-08-15	20	770
2020-08-16	31	689
2020-08-17	43	5 019
2020-08-18	44	4 739
2020-08-19	57	4 851
2020-08-20	70	5 135
2020-08-21	80	5 131
2020-08-22	66	2 238
2020-08-23	16	1 010
2020-08-24	86	6 977
2020-08-25	73	6 797
2020-08-26	74	6 678
2020-08-27	84	7 408
2020-08-28	85	7 616
2020-08-29	34	3 022
2020-08-30	29	1 314
2020-08-31	117	9 489
2020-09-01	128	8 859
2020-09-02	128	9 071
2020-09-03	95	9 756
2020-09-04	122	10 087
2020-09-05	47	4 051
2020-09-06	17	1 470
2020-09-07	89	12 263
2020-09-08	104	11 663
2020-09-09	121	11 333
2020-09-10	94	12 053
2020-09-11	113	11 285
2020-09-12	48	4 496
2020-09-13	25	1 568
2020-09-14	123	14 736
2020-09-15	82	13 529
2020-09-16	102	13 450
2020-09-17	107	13 732
2020-09-18	86	13 285
2020-09-19	42	5 203
2020-09-20	7	1 805
2020-09-21	126	15 641
2020-09-22	95	14 223
2020-09-23	81	12 993
2020-09-24	73	12 722
2020-09-25	96	12 280
2020-09-26	26	4 801
2020-09-27	26	1 387
2020-09-28	100	13 723
2020-09-29	55	12 788
2020-09-30	80	13 332
2020-10-01	70	14 638
2020-10-02	61	16 197
2020-10-03	30	7 226
2020-10-04	4	1 981
2020-10-05	74	21 442
2020-10-06	45	19 663
2020-10-07	60	20 728
2020-10-08	49	22 551
2020-10-09	68	24 077
2020-10-10	27	11 317
2020-10-11	5	3 223
2020-10-12	54	31 710
2020-10-13	54	28 593
2020-10-14	54	28 802
2020-10-15	50	32 024
2020-10-16	56	33 611
2020-10-17	35	15 289
2020-10-18	21	4 705
2020-10-19	89	45 280
2020-10-20	68	44 360
2020-10-21	82	46 760
2020-10-22	89	51 127
2020-10-23	77	55 377
2020-10-24	68	25 152
2020-10-25	20	7 331
2020-10-26	131	68 748
2020-10-27	108	61 525
2020-10-28	87	56 928
2020-10-29	95	56 175
2020-10-30	108	58 576
2020-10-31	55	26 280
2020-11-01	16	6 972
2020-11-02	137	70 100
2020-11-03	126	59 106
2020-11-04	114	50 125
2020-11-05	125	46 940
2020-11-06	108	45 014
2020-11-07	75	17 943
2020-11-08	13	4 379
2020-11-09	139	47 650
2020-11-10	124	37 425
2020-11-11	23	5 381
2020-11-12	122	36 531
2020-11-13	112	28 927
2020-11-14	66	11 003
2020-11-15	14	2 711
2020-11-16	116	30 359
2020-11-17	91	21 815
2020-11-18	112	17 370
2020-11-19	95	16 841
2020-11-20	115	16 262
2020-11-21	31	7 255
2020-11-22	21	1 832
2020-11-23	80	17 759
2020-11-24	70	13 742
2020-11-25	47	12 636
2020-11-26	52	12 533
2020-11-27	59	12 463
2020-11-28	23	6 079
2020-11-29	3	1 608
2020-11-30	50	15 868
2020-12-01	50	12 401
2020-12-02	43	11 545
2020-12-03	59	12 043
2020-12-04	35	12 564
2020-12-05	11	6 583
2020-12-06	8	1 754
2020-12-07	55	16 736
2020-12-08	33	13 252
2020-12-09	37	12 744
2020-12-10	42	13 564
2020-12-11	46	14 085
2020-12-12	22	7 847
2020-12-13	6	2 048
2020-12-14	45	19 688
2020-12-15	61	15 940
2020-12-16	54	15 390
2020-12-17	37	15 872
2020-12-18	35	17 492
2020-12-19	20	10 681
2020-12-20	6	3 667
2020-12-21	30	21 283
2020-12-22	35	18 332
2020-12-23	29	16 831
2020-12-24	16	12 983
2020-12-25	3	1 302
2020-12-26	17	9 753
2020-12-27	5	2 097
2020-12-28	33	22 062
2020-12-29	34	19 539
2020-12-30	46	19 198
2020-12-31	46	15 552
2021-01-01	3	1 517
2021-01-02	40	13 401
2021-01-03	1	2 818
2021-01-04	57	27 817
2021-01-05	31	22 099
2021-01-06	57	19 479
2021-01-07	46	18 757
2021-01-08	44	19 401
2021-01-09	30	10 921
2021-01-10	2	2 573
2021-01-11	48	26 074
2021-01-12	22	20 324
2021-01-13	26	19 835
2021-01-14	39	19 956
2021-01-15	38	20 901
2021-01-16	28	11 819
2021-01-17	10	2 841
2021-01-18	56	29 121
2021-01-19	60	22 710
2021-01-20	71	21 497
2021-01-21	50	21 870
2021-01-22	52	22 823
2021-01-23	38	12 812
2021-01-24	3	2 755
2021-01-25	60	29 850
2021-01-26	47	22 206
2021-01-27	43	21 128
2021-01-28	61	22 390
2021-01-29	69	23 060
2021-01-30	56	12 887
2021-01-31	15	3 145
2021-02-01	104	30 038
2021-02-02	92	22 756
2021-02-03	76	20 718
2021-02-04	96	20 713
2021-02-05	99	21 468
2021-02-06	53	12 100
2021-02-07	18	2 611
2021-02-08	95	25 685
2021-02-09	113	19 805
2021-02-10	103	18 264
2021-02-11	81	17 491
2021-02-12	124	18 537
2021-02-13	49	10 755
2021-02-14	20	2 590
2021-02-15	134	24 969
2021-02-16	151	19 739
2021-02-17	123	19 684
2021-02-18	112	20 500
2021-02-19	136	22 266
2021-02-20	88	12 530
2021-02-21	23	3 031
2021-02-22	148	29 153
2021-02-23	138	22 181
2021-02-24	131	21 048
2021-02-25	110	21 025
2021-02-26	174	21 606
2021-02-27	88	12 616
2021-02-28	36	2 947
2021-03-01	207	27 422
2021-03-02	164	21 151
2021-03-03	172	20 453
2021-03-04	160	20 495
2021-03-05	145	21 912
2021-03-06	96	13 697
2021-03-07	35	3 146
2021-03-08	192	29 327
2021-03-09	133	23 641
2021-03-10	125	23 804
2021-03-11	177	24 621
2021-03-12	148	26 446
2021-03-13	100	17 026
2021-03-14	31	4 244
2021-03-15	184	38 779
2021-03-16	173	30 758
2021-03-17	176	30 439
2021-03-18	124	31 205
2021-03-19	136	33 200
2021-03-20	106	20 732
2021-03-21	28	5 008
2021-03-22	217	46 939
2021-03-23	201	38 088
2021-03-24	185	37 136
2021-03-25	125	38 227
2021-03-26	171	39 932
2021-03-27	90	25 130
2021-03-28	25	5 122
2021-03-29	195	53 130
2021-03-30	131	43 554
2021-03-31	141	39 629
2021-04-01	136	39 506
2021-04-02	189	38 693
2021-04-03	95	24 320
2021-04-04	28	4 932
2021-04-05	37	8 602
2021-04-06	218	53 843
2021-04-07	213	39 110
2021-04-08	140	37 007
2021-04-09	185	37 967
2021-04-10	100	24 061
2021-04-11	28	5 008
2021-04-12	200	46 289
2021-04-13	123	34 343
2021-04-14	139	31 734
2021-04-15	121	31 432
2021-04-16	165	32 279
2021-04-17	90	20 400
2021-04-18	33	4 597
2021-04-19	200	41 366
2021-04-20	183	30 755
2021-04-21	171	29 202
2021-04-22	171	28 014
2021-04-23	169	28 363
2021-04-24	85	17 505
2021-04-25	48	3 624
2021-04-26	238	34 219
2021-04-27	176	24 814
2021-04-28	166	22 117
2021-04-29	188	21 306
2021-04-30	182	22 670
2021-05-01	49	3 995
2021-05-02	69	3 563
2021-05-03	235	28 933
2021-05-04	237	20 212
2021-05-05	204	17 637
2021-05-06	205	17 148
2021-05-07	176	18 167
2021-05-08	67	4 036
2021-05-09	34	2 883
2021-05-10	211	23 897
2021-05-11	173	16 633
2021-05-12	182	16 058
2021-05-13	48	3 053
2021-05-14	221	17 416
2021-05-15	128	8 919
2021-05-16	48	2 312
2021-05-17	293	19 788
2021-05-18	215	15 503
2021-05-19	243	13 676
2021-05-20	202	12 550
2021-05-21	191	12 507
2021-05-22	115	7 792
2021-05-23	56	1 777
2021-05-24	121	3 500
2021-05-25	297	16 536
2021-05-26	196	11 863
2021-05-27	179	11 135
2021-05-28	225	10 609
2021-05-29	131	6 346
2021-05-30	40	1 493
2021-05-31	213	11 771
2021-06-01	166	7 957
2021-06-02	216	7 596
2021-06-03	222	7 009
2021-06-04	231	6 620
2021-06-05	122	3 947
2021-06-06	68	899
2021-06-07	245	7 281
2021-06-08	181	5 022
2021-06-09	177	4 229
2021-06-10	184	3 821
2021-06-11	198	3 964
2021-06-12	106	2 189
2021-06-13	53	505
2021-06-14	199	3 963
2021-06-15	197	2 849
2021-06-16	173	2 520
2021-06-17	194	2 496
2021-06-18	178	2 596
2021-06-19	100	1 442
2021-06-20	27	384
2021-06-21	219	2 713
2021-06-22	184	2 079
2021-06-23	203	1 986
2021-06-24	215	1 983
2021-06-25	223	2 139
2021-06-26	104	1 311
2021-06-27	60	428
2021-06-28	233	2 861
2021-06-29	209	2 362
2021-06-30	241	2 791
2021-07-01	225	2 707
2021-07-02	215	3 148
2021-07-03	163	2 182
2021-07-04	70	755
2021-07-05	290	4 599
2021-07-06	237	3 872
2021-07-07	253	4 528
2021-07-08	233	4 543
2021-07-09	212	5 055
2021-07-10	148	3 514
2021-07-11	63	1 244
2021-07-12	299	8 534
2021-07-13	259	8 777
2021-07-14	97	2 592
2021-07-15	309	13 398
2021-07-16	361	12 674
2021-07-17	221	9 824
2021-07-18	129	3 278
2021-07-19	476	22 822
2021-07-20	472	20 724
2021-07-21	485	22 455
2021-07-22	440	20 670
2021-07-23	479	22 518
2021-07-24	269	15 922
2021-07-25	162	4 659
2021-07-26	670	33 172
2021-07-27	518	25 629
2021-07-28	537	24 980
2021-07-29	536	24 092
2021-07-30	567	24 174
2021-07-31	413	15 973
2021-08-01	157	4 678
2021-08-02	791	34 228
2021-08-03	628	26 621
2021-08-04	573	25 740
2021-08-05	481	25 111
2021-08-06	504	25 778
2021-08-07	328	17 218
2021-08-08	113	5 368
2021-08-09	681	36 086
2021-08-10	527	28 609
2021-08-11	458	26 981
2021-08-12	392	26 478
2021-08-13	395	25 229
2021-08-14	227	17 614
2021-08-15	113	5 169
2021-08-16	422	34 204
2021-08-17	353	25 271
2021-08-18	304	22 985
2021-08-19	248	21 857
2021-08-20	255	22 396
2021-08-21	211	14 900
2021-08-22	111	4 562
2021-08-23	363	29 681
2021-08-24	293	21 356
2021-08-25	267	18 948
2021-08-26	223	17 762
2021-08-27	248	17 766
2021-08-28	145	11 529
2021-08-29	53	3 546
2021-08-30	280	22 431
2021-08-31	242	16 345
2021-09-01	205	15 258
2021-09-02	202	13 142
2021-09-03	242	13 079
2021-09-04	143	9 253
2021-09-05	55	2 774
2021-09-06	222	16 611
2021-09-07	144	11 686
2021-09-08	152	10 509
2021-09-09	92	9 927
2021-09-10	124	9 785
2021-09-11	76	6 531
2021-09-12	23	1 880
2021-09-13	151	11 771
2021-09-14	96	8 387
2021-09-15	75	7 873
2021-09-16	90	7 211
2021-09-17	94	7 414
2021-09-18	57	5 016
2021-09-19	26	1 400
2021-09-20	110	8 904
2021-09-21	70	6 376
2021-09-22	53	5 963
2021-09-23	61	5 906
2021-09-24	66	6 091
2021-09-25	30	4 177
2021-09-26	28	1 150
2021-09-27	54	7 633
2021-09-28	53	5 546
2021-09-29	36	5 074
2021-09-30	52	4 958
2021-10-01	40	4 919
2021-10-02	31	3 300
2021-10-03	15	1 043
2021-10-04	56	6 328
2021-10-05	29	4 781
2021-10-06	46	4 423
2021-10-07	37	4 619
2021-10-08	33	4 700
2021-10-09	29	3 534
2021-10-10	13	1 005
2021-10-11	52	6 758
2021-10-12	35	5 305
2021-10-13	41	5 133
2021-10-14	45	6 306
2021-10-15	38	4 692
2021-10-16	22	3 338
2021-10-17	13	989
2021-10-18	60	7 014
2021-10-19	28	5 878
2021-10-20	31	6 165
2021-10-21	34	6 278
2021-10-22	50	6 319
2021-10-23	58	4 434
2021-10-24	24	1 061
2021-10-25	91	7 615
2021-10-26	79	6 282
2021-10-27	98	6 444
2021-10-28	61	6 377
2021-10-29	93	7 552
2021-10-30	78	5 860
2021-10-31	23	1 646
2021-11-01	26	2 177
2021-11-02	167	11 763
2021-11-03	140	9 005
2021-11-04	177	8 906
2021-11-05	195	9 966
2021-11-06	141	7 680
2021-11-07	50	1 946
2021-11-08	312	14 621
2021-11-09	247	11 189
2021-11-10	264	12 165
2021-11-11	68	2 885
2021-11-12	335	17 320
2021-11-13	208	10 603
2021-11-14	61	2 920
2021-11-15	390	23 682
2021-11-16	349	19 351
2021-11-17	290	20 313
2021-11-18	291	21 539
2021-11-19	323	23 529
2021-11-20	198	17 565
2021-11-21	82	4 256
2021-11-22	462	37 152
2021-11-23	362	31 693
2021-11-24	367	33 535
2021-11-25	317	35 358
2021-11-26	369	38 063
2021-11-27	241	27 269
2021-11-28	77	6 690
2021-11-29	509	58 755
2021-11-30	427	47 944
2021-12-01	425	48 005
2021-12-02	451	51 074
2021-12-03	474	51 696
2021-12-04	285	35 935
2021-12-05	107	8 873
2021-12-06	578	73 691
2021-12-07	567	57 991
2021-12-08	491	55 741
2021-12-09	596	54 752
2021-12-10	645	53 554
2021-12-11	370	37 134
2021-12-12	122	9 966
2021-12-13	1 015	78 979
2021-12-14	746	61 389
2021-12-15	824	60 019
2021-12-16	787	58 286
2021-12-17	780	58 927
2021-12-18	591	42 316
2021-12-19	246	13 340
2021-12-20	295	89 547
2021-12-21	1 365	83 913
2021-12-22	1 156	93 561
2021-12-23	1 055	103 755
2021-12-24	933	95 855
2021-12-25	234	18 661
2021-12-26	488	33 528
2021-12-27	2 303	228 727
2021-12-28	2 317	208 582
2021-12-29	2 634	222 208
2021-12-30	2 424	231 919
2021-12-31	2 055	203 529
2022-01-01	425	31 609
2022-01-02	748	67 053
2022-01-03	4 159	433 480
2022-01-04	3 810	344 035
2022-01-05	3 671	305 886
2022-01-06	3 404	287 310
2022-01-07	3 904	277 421
2022-01-08	2 777	202 524
2022-01-09	1 164	75 271
2022-01-10	6 073	430 774
2022-01-11	5 251	334 518
2022-01-12	5 638	340 155
2022-01-13	5 464	315 419
2022-01-14	5 429	324 917
2022-01-15	3 935	248 813
2022-01-16	1 888	97 107
2022-01-17	9 626	530 331
2022-01-18	8 141	417 500
2022-01-19	7 367	419 376
2022-01-20	6 668	391 111
2022-01-21	7 294	378 959
2022-01-22	5 203	281 314
2022-01-23	2 421	101 453
2022-01-24	10 122	567 851
2022-01-25	7 729	399 496
2022-01-26	7 457	381 847
2022-01-27	6 590	344 761
2022-01-28	6 577	325 593
2022-01-29	4 891	234 252
2022-01-30	2 112	79 456
2022-01-31	9 111	450 238
2022-02-01	6 144	294 416
2022-02-02	3 801	272 985
2022-02-03	140	231 336
2022-02-04	3 607	208 952
2022-02-05	3 865	147 391
2022-02-06	1 570	45 136
2022-02-07	5 770	258 043
2022-02-08	3 384	159 471
2022-02-09	2 895	149 706
2022-02-10	2 354	127 433
2022-02-11	2 177	116 549
2022-02-12	1 675	83 515
2022-02-13	795	26 346
2022-02-14	3 202	147 404
2022-02-15	2 279	93 469
2022-02-16	2 239	91 551
2022-02-17	2 022	79 556
2022-02-18	1 855	75 027
2022-02-19	1 286	56 368
2022-02-20	497	17 278
2022-02-21	2 010	100 132
2022-02-22	1 990	64 066
2022-02-23	1 742	64 644
2022-02-24	1 354	57 137
2022-02-25	1 215	52 847
2022-02-26	917	41 034
2022-02-27	413	12 971
2022-02-28	1 913	82 219
les 10 premiers
Territoires	Valeur
28 - Normandie	584
53 - Bretagne	718
52 - Pays de la Loire	823
93 - Provence-Alpes-Côte d'Azur	1047
44 - Grand Est	1094
76 - Occitanie	1125
84 - Auvergne et Rhône-Alpes	1216
32 - Hauts-de-France	1285
75 - Nouvelle Aquitaine	1370
11 - Île-de-France	1927
les 10 derniers
Territoires	Valeur
975 - Miquelon-Langlade et Saint Pierre	0
978 - Saint-Martin	0
977 - Saint-Barthélemy	1
06 - Mayotte	3
03 - Guyane	6
01 - Guadeloupe	76
94 - Corse	95
02 - Martinique	137
24 - Centre-Val de Loire	313
27 - Bourgogne et Franche-Comté	359

## Sheet: Doc
Libellé
Nombre de patients positifs - Quotidien 2022-02-27 - tous âges
Source
Base de données SI-LAB issue de SI-DEP
Description
Les indicateurs de surveillance virologique sont issus du système d’information de dépistage (SI-DEP), dont l’objectif est de remonter les données de tests (RT-PCR) réalisés par l’ensemble des laboratoires de ville et établissements hospitaliers concernant le SARS-COV2, ainsi que les tests antigéniques réalisés par les laboratoires, pharmaciens, médecins et infirmiers.
Précisions
Un patient est une personne ayant réalisé un test un jour donné, sans avoir eu de test positif dans les 60 jours qui précèdent.
Limites
- Seuls les tests biologiques des personnes pour lesquelles le département de résidence a pu être localisé sont représentés sur les cartes. Les personnes dont le département n’a pas pu être remonté dans les données SI-DEP ne sont comptabilisées qu'au niveau France entière. De ce fait la somme des tests indiqués dans les départements ou régions est inférieure au nombre de tests indiqué en France. …
Pour en savoir +
https://www.santepubliquefrance.fr/box/docs/SIDEP_note_methodo_081220.pdf
Lien vers une cartographie de cet indicateur
https://geodes.santepubliquefrance.fr/?view=map1&indics=sp_pos_quot.p&serie=2022-02-27&f1code=0&lang=fr
