# Supplementary material for: Impact of Vaccine and Immunity Passports in the Context of COVID-19: A Time Series Analysis in Overseas France
Source: Vaccines (Basel). 2022 May 26;10(6):852. doi: 10.3390/vaccines10060852 (PMC9229335; doi:10.3390/vaccines10060852)
Supplement: Supplementary file 1 [file vaccines-10-00852-s001.zip › supplementary materials/case/sp.xlsx]

## Sheet: Chiffres-clés
Géodes - Santé publique France
Fiche de synthèse	Nombre de patients positifs - Quotidien 2022-02-27 - tous âges
Référentiel géographique : France par région
Statistique	France
minimum	0 (Miquelon-Langlade et Saint Pierre - 975)
maximum	1 927 (Île-de-France - 11)
moyenne	599
médiane	408
observations valides	21 sur 21

## Sheet: Graphiques
Nombre de patients positifs - Quotidien 2022-02-27 - tous âges
Évolution temporelle comparée
Indicateurs	Miquelon-Langlade et Saint Pierre	France
2020-05-13	0	901
2020-05-14	0	1 015
2020-05-15	0	1 044
2020-05-16	0	292
2020-05-17	0	142
2020-05-18	0	1 120
2020-05-19	0	1 055
2020-05-20	0	1 058
2020-05-21	0	193
2020-05-22	0	826
2020-05-23	0	266
2020-05-24	0	145
2020-05-25	0	708
2020-05-26	0	773
2020-05-27	0	729
2020-05-28	0	641
2020-05-29	0	595
2020-05-30	0	371
2020-05-31	0	188
2020-06-01	0	171
2020-06-02	0	723
2020-06-03	0	659
2020-06-04	0	622
2020-06-05	1	560
2020-06-06	0	296
2020-06-07	0	138
2020-06-08	0	559
2020-06-09	0	574
2020-06-10	0	562
2020-06-11	0	624
2020-06-12	0	613
2020-06-13	0	217
2020-06-14	0	133
2020-06-15	0	500
2020-06-16	0	570
2020-06-17	0	747
2020-06-18	0	578
2020-06-19	0	699
2020-06-20	0	351
2020-06-21	0	113
2020-06-22	0	602
2020-06-23	0	660
2020-06-24	0	672
2020-06-25	0	510
2020-06-26	0	579
2020-06-27	0	338
2020-06-28	0	214
2020-06-29	0	675
2020-06-30	0	730
2020-07-01	0	633
2020-07-02	0	591
2020-07-03	0	748
2020-07-04	0	352
2020-07-05	0	103
2020-07-06	0	680
2020-07-07	0	572
2020-07-08	0	704
2020-07-09	0	708
2020-07-10	0	856
2020-07-11	0	357
2020-07-12	0	117
2020-07-13	0	880
2020-07-14	0	184
2020-07-15	0	858
2020-07-16	0	979
2020-07-17	0	965
2020-07-18	0	445
2020-07-19	0	192
2020-07-20	0	1 034
2020-07-21	0	1 100
2020-07-22	0	1 173
2020-07-23	0	1 152
2020-07-24	0	1 278
2020-07-25	0	627
2020-07-26	0	264
2020-07-27	0	1 429
2020-07-28	0	1 366
2020-07-29	0	1 478
2020-07-30	0	1 549
2020-07-31	0	1 637
2020-08-01	0	794
2020-08-02	0	250
2020-08-03	0	2 021
2020-08-04	0	2 012
2020-08-05	0	1 961
2020-08-06	0	2 165
2020-08-07	0	2 303
2020-08-08	0	1 005
2020-08-09	0	441
2020-08-10	0	2 838
2020-08-11	0	2 692
2020-08-12	0	2 892
2020-08-13	0	3 546
2020-08-14	0	3 879
2020-08-15	0	770
2020-08-16	0	689
2020-08-17	0	5 019
2020-08-18	0	4 739
2020-08-19	0	4 851
2020-08-20	0	5 135
2020-08-21	0	5 131
2020-08-22	0	2 238
2020-08-23	0	1 010
2020-08-24	0	6 977
2020-08-25	1	6 797
2020-08-26	0	6 678
2020-08-27	0	7 408
2020-08-28	0	7 616
2020-08-29	0	3 022
2020-08-30	0	1 314
2020-08-31	0	9 489
2020-09-01	0	8 859
2020-09-02	0	9 071
2020-09-03	2	9 756
2020-09-04	0	10 087
2020-09-05	0	4 051
2020-09-06	0	1 470
2020-09-07	0	12 263
2020-09-08	0	11 663
2020-09-09	0	11 333
2020-09-10	0	12 053
2020-09-11	0	11 285
2020-09-12	0	4 496
2020-09-13	0	1 568
2020-09-14	0	14 736
2020-09-15	0	13 529
2020-09-16	1	13 450
2020-09-17	0	13 732
2020-09-18	0	13 285
2020-09-19	0	5 203
2020-09-20	0	1 805
2020-09-21	0	15 641
2020-09-22	0	14 223
2020-09-23	0	12 993
2020-09-24	0	12 722
2020-09-25	0	12 280
2020-09-26	0	4 801
2020-09-27	0	1 387
2020-09-28	0	13 723
2020-09-29	0	12 788
2020-09-30	0	13 332
2020-10-01	0	14 638
2020-10-02	0	16 197
2020-10-03	0	7 226
2020-10-04	0	1 981
2020-10-05	0	21 442
2020-10-06	0	19 663
2020-10-07	2	20 728
2020-10-08	1	22 551
2020-10-09	0	24 077
2020-10-10	0	11 317
2020-10-11	0	3 223
2020-10-12	0	31 710
2020-10-13	0	28 593
2020-10-14	0	28 802
2020-10-15	1	32 024
2020-10-16	0	33 611
2020-10-17	0	15 289
2020-10-18	0	4 705
2020-10-19	0	45 280
2020-10-20	0	44 360
2020-10-21	0	46 760
2020-10-22	0	51 127
2020-10-23	0	55 377
2020-10-24	0	25 152
2020-10-25	0	7 331
2020-10-26	1	68 748
2020-10-27	0	61 525
2020-10-28	0	56 928
2020-10-29	1	56 175
2020-10-30	0	58 576
2020-10-31	0	26 280
2020-11-01	0	6 972
2020-11-02	0	70 100
2020-11-03	0	59 106
2020-11-04	0	50 125
2020-11-05	0	46 940
2020-11-06	0	45 014
2020-11-07	0	17 943
2020-11-08	0	4 379
2020-11-09	0	47 650
2020-11-10	0	37 425
2020-11-11	0	5 381
2020-11-12	0	36 531
2020-11-13	0	28 927
2020-11-14	0	11 003
2020-11-15	0	2 711
2020-11-16	0	30 359
2020-11-17	0	21 815
2020-11-18	0	17 370
2020-11-19	0	16 841
2020-11-20	0	16 262
2020-11-21	0	7 255
2020-11-22	0	1 832
2020-11-23	0	17 759
2020-11-24	0	13 742
2020-11-25	0	12 636
2020-11-26	0	12 533
2020-11-27	0	12 463
2020-11-28	0	6 079
2020-11-29	0	1 608
2020-11-30	0	15 868
2020-12-01	0	12 401
2020-12-02	0	11 545
2020-12-03	1	12 043
2020-12-04	0	12 564
2020-12-05	0	6 583
2020-12-06	0	1 754
2020-12-07	0	16 736
2020-12-08	0	13 252
2020-12-09	0	12 744
2020-12-10	0	13 564
2020-12-11	0	14 085
2020-12-12	0	7 847
2020-12-13	0	2 048
2020-12-14	0	19 688
2020-12-15	0	15 940
2020-12-16	0	15 390
2020-12-17	0	15 872
2020-12-18	0	17 492
2020-12-19	0	10 681
2020-12-20	0	3 667
2020-12-21	0	21 283
2020-12-22	0	18 332
2020-12-23	0	16 831
2020-12-24	0	12 983
2020-12-25	0	1 302
2020-12-26	0	9 753
2020-12-27	0	2 097
2020-12-28	0	22 062
2020-12-29	0	19 539
2020-12-30	0	19 198
2020-12-31	0	15 552
2021-01-01	0	1 517
2021-01-02	0	13 401
2021-01-03	0	2 818
2021-01-04	0	27 817
2021-01-05	0	22 099
2021-01-06	0	19 479
2021-01-07	0	18 757
2021-01-08	0	19 401
2021-01-09	0	10 921
2021-01-10	0	2 573
2021-01-11	0	26 074
2021-01-12	1	20 324
2021-01-13	1	19 835
2021-01-14	0	19 956
2021-01-15	0	20 901
2021-01-16	0	11 819
2021-01-17	0	2 841
2021-01-18	0	29 121
2021-01-19	0	22 710
2021-01-20	0	21 497
2021-01-21	1	21 870
2021-01-22	0	22 823
2021-01-23	0	12 812
2021-01-24	0	2 755
2021-01-25	0	29 850
2021-01-26	0	22 206
2021-01-27	1	21 128
2021-01-28	0	22 390
2021-01-29	0	23 060
2021-01-30	0	12 887
2021-01-31	0	3 145
2021-02-01	0	30 038
2021-02-02	0	22 756
2021-02-03	0	20 718
2021-02-04	1	20 713
2021-02-05	0	21 468
2021-02-06	0	12 100
2021-02-07	0	2 611
2021-02-08	0	25 685
2021-02-09	0	19 805
2021-02-10	0	18 264
2021-02-11	0	17 491
2021-02-12	0	18 537
2021-02-13	0	10 755
2021-02-14	0	2 590
2021-02-15	0	24 969
2021-02-16	0	19 739
2021-02-17	0	19 684
2021-02-18	0	20 500
2021-02-19	0	22 266
2021-02-20	0	12 530
2021-02-21	0	3 031
2021-02-22	0	29 153
2021-02-23	0	22 181
2021-02-24	0	21 048
2021-02-25	0	21 025
2021-02-26	0	21 606
2021-02-27	0	12 616
2021-02-28	0	2 947
2021-03-01	0	27 422
2021-03-02	0	21 151
2021-03-03	0	20 453
2021-03-04	0	20 495
2021-03-05	0	21 912
2021-03-06	0	13 697
2021-03-07	0	3 146
2021-03-08	0	29 327
2021-03-09	0	23 641
2021-03-10	0	23 804
2021-03-11	0	24 621
2021-03-12	1	26 446
2021-03-13	0	17 026
2021-03-14	0	4 244
2021-03-15	0	38 779
2021-03-16	0	30 758
2021-03-17	1	30 439
2021-03-18	0	31 205
2021-03-19	0	33 200
2021-03-20	0	20 732
2021-03-21	0	5 008
2021-03-22	0	46 939
2021-03-23	0	38 088
2021-03-24	0	37 136
2021-03-25	0	38 227
2021-03-26	0	39 932
2021-03-27	0	25 130
2021-03-28	0	5 122
2021-03-29	0	53 130
2021-03-30	0	43 554
2021-03-31	0	39 629
2021-04-01	1	39 506
2021-04-02	0	38 693
2021-04-03	0	24 320
2021-04-04	0	4 932
2021-04-05	0	8 602
2021-04-06	0	53 843
2021-04-07	0	39 110
2021-04-08	0	37 007
2021-04-09	0	37 967
2021-04-10	0	24 061
2021-04-11	0	5 008
2021-04-12	0	46 289
2021-04-13	0	34 343
2021-04-14	0	31 734
2021-04-15	0	31 432
2021-04-16	0	32 279
2021-04-17	0	20 400
2021-04-18	0	4 597
2021-04-19	0	41 366
2021-04-20	0	30 755
2021-04-21	0	29 202
2021-04-22	0	28 014
2021-04-23	0	28 363
2021-04-24	0	17 505
2021-04-25	0	3 624
2021-04-26	0	34 219
2021-04-27	0	24 814
2021-04-28	0	22 117
2021-04-29	0	21 306
2021-04-30	0	22 670
2021-05-01	0	3 995
2021-05-02	0	3 563
2021-05-03	0	28 933
2021-05-04	0	20 212
2021-05-05	0	17 637
2021-05-06	1	17 148
2021-05-07	0	18 167
2021-05-08	0	4 036
2021-05-09	0	2 883
2021-05-10	0	23 897
2021-05-11	0	16 633
2021-05-12	0	16 058
2021-05-13	0	3 053
2021-05-14	0	17 416
2021-05-15	0	8 919
2021-05-16	0	2 312
2021-05-17	0	19 788
2021-05-18	0	15 503
2021-05-19	0	13 676
2021-05-20	0	12 550
2021-05-21	0	12 507
2021-05-22	0	7 792
2021-05-23	0	1 777
2021-05-24	0	3 500
2021-05-25	0	16 536
2021-05-26	0	11 863
2021-05-27	0	11 135
2021-05-28	0	10 609
2021-05-29	0	6 346
2021-05-30	0	1 493
2021-05-31	0	11 771
2021-06-01	0	7 957
2021-06-02	0	7 596
2021-06-03	0	7 009
2021-06-04	0	6 620
2021-06-05	0	3 947
2021-06-06	0	899
2021-06-07	0	7 281
2021-06-08	0	5 022
2021-06-09	0	4 229
2021-06-10	0	3 821
2021-06-11	0	3 964
2021-06-12	0	2 189
2021-06-13	0	505
2021-06-14	0	3 963
2021-06-15	0	2 849
2021-06-16	0	2 520
2021-06-17	0	2 496
2021-06-18	0	2 596
2021-06-19	0	1 442
2021-06-20	0	384
2021-06-21	0	2 713
2021-06-22	0	2 079
2021-06-23	0	1 986
2021-06-24	0	1 983
2021-06-25	0	2 139
2021-06-26	0	1 311
2021-06-27	0	428
2021-06-28	0	2 861
2021-06-29	0	2 362
2021-06-30	0	2 791
2021-07-01	0	2 707
2021-07-02	0	3 148
2021-07-03	0	2 182
2021-07-04	0	755
2021-07-05	0	4 599
2021-07-06	0	3 872
2021-07-07	0	4 528
2021-07-08	0	4 543
2021-07-09	1	5 055
2021-07-10	0	3 514
2021-07-11	0	1 244
2021-07-12	0	8 534
2021-07-13	0	8 777
2021-07-14	0	2 592
2021-07-15	0	13 398
2021-07-16	0	12 674
2021-07-17	0	9 824
2021-07-18	0	3 278
2021-07-19	0	22 822
2021-07-20	1	20 724
2021-07-21	0	22 455
2021-07-22	0	20 670
2021-07-23	0	22 518
2021-07-24	0	15 922
2021-07-25	0	4 659
2021-07-26	1	33 172
2021-07-27	0	25 629
2021-07-28	0	24 980
2021-07-29	0	24 092
2021-07-30	0	24 174
2021-07-31	0	15 973
2021-08-01	0	4 678
2021-08-02	0	34 228
2021-08-03	0	26 621
2021-08-04	0	25 740
2021-08-05	1	25 111
2021-08-06	0	25 778
2021-08-07	0	17 218
2021-08-08	0	5 368
2021-08-09	0	36 086
2021-08-10	0	28 609
2021-08-11	0	26 981
2021-08-12	1	26 478
2021-08-13	0	25 229
2021-08-14	0	17 614
2021-08-15	0	5 169
2021-08-16	0	34 204
2021-08-17	0	25 271
2021-08-18	1	22 985
2021-08-19	0	21 857
2021-08-20	0	22 396
2021-08-21	0	14 900
2021-08-22	0	4 562
2021-08-23	0	29 681
2021-08-24	0	21 356
2021-08-25	0	18 948
2021-08-26	0	17 762
2021-08-27	0	17 766
2021-08-28	0	11 529
2021-08-29	0	3 546
2021-08-30	1	22 431
2021-08-31	0	16 345
2021-09-01	0	15 258
2021-09-02	0	13 142
2021-09-03	0	13 079
2021-09-04	0	9 253
2021-09-05	0	2 774
2021-09-06	0	16 611
2021-09-07	0	11 686
2021-09-08	0	10 509
2021-09-09	0	9 927
2021-09-10	0	9 785
2021-09-11	0	6 531
2021-09-12	0	1 880
2021-09-13	0	11 771
2021-09-14	0	8 387
2021-09-15	0	7 873
2021-09-16	0	7 211
2021-09-17	0	7 414
2021-09-18	0	5 016
2021-09-19	0	1 400
2021-09-20	0	8 904
2021-09-21	0	6 376
2021-09-22	0	5 963
2021-09-23	0	5 906
2021-09-24	0	6 091
2021-09-25	0	4 177
2021-09-26	0	1 150
2021-09-27	0	7 633
2021-09-28	0	5 546
2021-09-29	0	5 074
2021-09-30	0	4 958
2021-10-01	0	4 919
2021-10-02	0	3 300
2021-10-03	0	1 043
2021-10-04	0	6 328
2021-10-05	0	4 781
2021-10-06	0	4 423
2021-10-07	0	4 619
2021-10-08	0	4 700
2021-10-09	0	3 534
2021-10-10	0	1 005
2021-10-11	0	6 758
2021-10-12	0	5 305
2021-10-13	0	5 133
2021-10-14	0	6 306
2021-10-15	0	4 692
2021-10-16	0	3 338
2021-10-17	0	989
2021-10-18	0	7 014
2021-10-19	0	5 878
2021-10-20	0	6 165
2021-10-21	0	6 278
2021-10-22	0	6 319
2021-10-23	0	4 434
2021-10-24	0	1 061
2021-10-25	1	7 615
2021-10-26	0	6 282
2021-10-27	0	6 444
2021-10-28	0	6 377
2021-10-29	0	7 552
2021-10-30	0	5 860
2021-10-31	0	1 646
2021-11-01	0	2 177
2021-11-02	0	11 763
2021-11-03	0	9 005
2021-11-04	0	8 906
2021-11-05	0	9 966
2021-11-06	0	7 680
2021-11-07	0	1 946
2021-11-08	0	14 621
2021-11-09	0	11 189
2021-11-10	0	12 165
2021-11-11	0	2 885
2021-11-12	0	17 320
2021-11-13	0	10 603
2021-11-14	0	2 920
2021-11-15	0	23 682
2021-11-16	0	19 351
2021-11-17	0	20 313
2021-11-18	0	21 539
2021-11-19	0	23 529
2021-11-20	0	17 565
2021-11-21	0	4 256
2021-11-22	0	37 152
2021-11-23	0	31 693
2021-11-24	0	33 535
2021-11-25	0	35 358
2021-11-26	0	38 063
2021-11-27	0	27 269
2021-11-28	0	6 690
2021-11-29	0	58 755
2021-11-30	0	47 944
2021-12-01	0	48 005
2021-12-02	0	51 074
2021-12-03	0	51 696
2021-12-04	0	35 935
2021-12-05	0	8 873
2021-12-06	0	73 691
2021-12-07	0	57 991
2021-12-08	0	55 741
2021-12-09	0	54 752
2021-12-10	0	53 554
2021-12-11	0	37 134
2021-12-12	0	9 966
2021-12-13	0	78 979
2021-12-14	0	61 389
2021-12-15	0	60 019
2021-12-16	0	58 286
2021-12-17	1	58 927
2021-12-18	0	42 316
2021-12-19	0	13 340
2021-12-20	1	89 547
2021-12-21	0	83 913
2021-12-22	1	93 561
2021-12-23	0	103 755
2021-12-24	0	95 855
2021-12-25	0	18 661
2021-12-26	0	33 528
2021-12-27	1	228 727
2021-12-28	2	208 582
2021-12-29	2	222 208
2021-12-30	2	231 919
2021-12-31	3	203 529
2022-01-01	0	31 609
2022-01-02	1	67 053
2022-01-03	3	433 480
2022-01-04	4	344 035
2022-01-05	5	305 886
2022-01-06	1	287 310
2022-01-07	3	277 421
2022-01-08	0	202 524
2022-01-09	1	75 271
2022-01-10	2	430 774
2022-01-11	3	334 518
2022-01-12	3	340 155
2022-01-13	4	315 419
2022-01-14	14	324 917
2022-01-15	2	248 813
2022-01-16	0	97 107
2022-01-17	4	530 331
2022-01-18	2	417 500
2022-01-19	0	419 376
2022-01-20	4	391 111
2022-01-21	1	378 959
2022-01-22	0	281 314
2022-01-23	0	101 453
2022-01-24	3	567 851
2022-01-25	3	399 496
2022-01-26	0	381 847
2022-01-27	1	344 761
2022-01-28	2	325 593
2022-01-29	2	234 252
2022-01-30	0	79 456
2022-01-31	1	450 238
2022-02-01	1	294 416
2022-02-02	1	272 985
2022-02-03	1	231 336
2022-02-04	1	208 952
2022-02-05	1	147 391
2022-02-06	0	45 136
2022-02-07	2	258 043
2022-02-08	0	159 471
2022-02-09	2	149 706
2022-02-10	1	127 433
2022-02-11	0	116 549
2022-02-12	0	83 515
2022-02-13	0	26 346
2022-02-14	2	147 404
2022-02-15	0	93 469
2022-02-16	1	91 551
2022-02-17	0	79 556
2022-02-18	0	75 027
2022-02-19	0	56 368
2022-02-20	1	17 278
2022-02-21	0	100 132
2022-02-22	0	64 066
2022-02-23	0	64 644
2022-02-24	0	57 137
2022-02-25	0	52 847
2022-02-26	0	41 034
2022-02-27	0	12 971
2022-02-28	0	82 219
les 10 premiers
Territoires	Valeur
28 - Normandie	584
53 - Bretagne	718
52 - Pays de la Loire	823
93 - Provence-Alpes-Côte d'Azur	1047
44 - Grand Est	1094
76 - Occitanie	1125
84 - Auvergne et Rhône-Alpes	1216
32 - Hauts-de-France	1285
75 - Nouvelle Aquitaine	1370
11 - Île-de-France	1927
les 10 derniers
Territoires	Valeur
975 - Miquelon-Langlade et Saint Pierre	0
978 - Saint-Martin	0
977 - Saint-Barthélemy	1
06 - Mayotte	3
03 - Guyane	6
01 - Guadeloupe	76
94 - Corse	95
02 - Martinique	137
24 - Centre-Val de Loire	313
27 - Bourgogne et Franche-Comté	359

## Sheet: Doc
Libellé
Nombre de patients positifs - Quotidien 2022-02-27 - tous âges
Source
Base de données SI-LAB issue de SI-DEP
Description
Les indicateurs de surveillance virologique sont issus du système d’information de dépistage (SI-DEP), dont l’objectif est de remonter les données de tests (RT-PCR) réalisés par l’ensemble des laboratoires de ville et établissements hospitaliers concernant le SARS-COV2, ainsi que les tests antigéniques réalisés par les laboratoires, pharmaciens, médecins et infirmiers.
Précisions
Un patient est une personne ayant réalisé un test un jour donné, sans avoir eu de test positif dans les 60 jours qui précèdent.
Limites
- Seuls les tests biologiques des personnes pour lesquelles le département de résidence a pu être localisé sont représentés sur les cartes. Les personnes dont le département n’a pas pu être remonté dans les données SI-DEP ne sont comptabilisées qu'au niveau France entière. De ce fait la somme des tests indiqués dans les départements ou régions est inférieure au nombre de tests indiqué en France. …
Pour en savoir +
https://www.santepubliquefrance.fr/box/docs/SIDEP_note_methodo_081220.pdf
Lien vers une cartographie de cet indicateur
https://geodes.santepubliquefrance.fr/?view=map1&indics=sp_pos_quot.p&serie=2022-02-27&f1code=0&lang=fr
