# Supplementary material for: Impact of Vaccine and Immunity Passports in the Context of COVID-19: A Time Series Analysis in Overseas France
Source: Vaccines (Basel). 2022 May 26;10(6):852. doi: 10.3390/vaccines10060852 (PMC9229335; doi:10.3390/vaccines10060852)
Supplement: Supplementary file 1 [file vaccines-10-00852-s001.zip › supplementary materials/dc/gy.xlsx]

## Sheet: Chiffres-clés
Géodes - Santé publique France
Fiche de synthèse	Nombre cumulé de décès associés au Covid-19 2022-S08 - tous âges
Référentiel géographique : France par région
Statistique	France
minimum	4 (Guyane - 03)
maximum	12 665 (Île-de-France - 11)
moyenne	3 644
médiane	2 046
observations valides	18 sur 21

## Sheet: Graphiques
Nombre cumulé de décès associés au Covid-19 2022-S08 - tous âges
Évolution temporelle
Indicateurs	Guyane	France
2019-S01	0	1
2019-S06	0	2
2019-S07	0	5
2019-S11	0	6
2019-S12	0	7
2019-S14	0	8
2019-S20	0	9
2019-S35	0	10
2019-S40	0	11
2019-S51	0	12
2020-S01	0	13
2020-S04	0	14
2020-S05	0	15
2020-S06	0	1
2020-S08	0	18
2020-S10	0	8
2020-S11	0	95
2020-S12	0	523
2020-S13	0	1 746
2020-S14	0	3 766
2020-S15	0	5 765
2020-S16	0	7 459
2020-S17	0	8 612
2020-S18	0	9 390
2020-S19	0	9 964
2020-S20	0	10 337
2020-S21	0	10 631
2020-S22	0	10 833
2020-S23	0	10 971
2020-S24	0	11 064
2020-S25	0	11 126
2020-S26	0	11 168
2020-S27	0	11 203
2020-S28	0	11 227
2020-S29	0	11 261
2020-S30	0	11 296
2020-S31	0	11 329
2020-S32	0	11 361
2020-S33	0	11 412
2020-S34	0	11 460
2020-S35	0	11 518
2020-S36	0	11 584
2020-S37	0	11 718
2020-S38	0	11 917
2020-S39	0	12 124
2020-S40	0	12 376
2020-S41	0	12 666
2020-S42	0	13 142
2020-S43	0	13 941
2020-S44	0	15 310
2020-S45	0	17 048
2020-S46	0	18 841
2020-S47	0	20 545
2020-S48	0	22 033
2020-S49	0	23 297
2020-S50	0	24 489
2020-S51	0	25 605
2020-S52	0	26 669
2020-S53	0	27 668
2021-S01	0	28 794
2021-S02	0	29 870
2021-S03	0	31 181
2021-S04	0	32 551
2021-S05	0	33 943
2021-S06	0	35 255
2021-S07	0	36 395
2021-S08	0	37 532
2021-S09	0	38 529
2021-S10	0	39 444
2021-S11	0	40 433
2021-S12	0	41 365
2021-S13	0	42 446
2021-S14	0	43 544
2021-S15	0	44 644
2021-S16	0	45 713
2021-S17	0	46 695
2021-S18	0	47 571
2021-S19	0	48 133
2021-S20	0	48 623
2021-S21	0	48 983
2021-S22	0	49 251
2021-S23	0	49 461
2021-S24	0	49 596
2021-S25	0	49 701
2021-S26	0	49 782
2021-S27	0	49 867
2021-S28	0	49 929
2021-S29	0	50 020
2021-S30	0	50 168
2021-S31	0	50 420
2021-S32	0	50 803
2021-S33	0	51 248
2021-S34	0	51 722
2021-S35	1	52 133
2021-S36	1	52 489
2021-S37	1	52 746
2021-S38	3	52 966
2021-S39	3	53 142
2021-S40	3	53 273
2021-S41	3	53 403
2021-S42	3	53 533
2021-S43	3	53 674
2021-S44	3	53 802
2021-S45	3	53 958
2021-S46	3	54 157
2021-S47	3	54 432
2021-S48	3	54 814
2021-S49	3	55 367
2021-S50	3	55 996
2021-S51	3	56 714
2021-S52	3	57 551
2022-S01	3	58 440
2022-S02	3	59 372
2022-S03	3	60 400
2022-S04	4	61 602
2022-S05	4	62 826
2022-S06	4	64 009
2022-S07	4	64 900
2022-S08	4	65 596
les 10 premiers
Territoires	Valeur
24 - Centre-Val de Loire	1991
27 - Bourgogne et Franche-Comté	2101
28 - Normandie	2666
32 - Hauts-de-France	3840
75 - Nouvelle Aquitaine	5266
76 - Occitanie	5706
93 - Provence-Alpes-Côte d'Azur	7218
44 - Grand Est	7426
84 - Auvergne et Rhône-Alpes	12597
11 - Île-de-France	12665
les 10 derniers
Territoires	Valeur
03 - Guyane	4
94 - Corse	5
06 - Mayotte	69
01 - Guadeloupe	208
04 - Réunion	560
02 - Martinique	888
53 - Bretagne	1083
52 - Pays de la Loire	1303
24 - Centre-Val de Loire	1991
27 - Bourgogne et Franche-Comté	2101

## Sheet: Doc
Libellé
Nombre cumulé de décès associés au Covid-19 2022-S08 - tous âges
Source
Santé publique France - Inserm-CépiDc
Description
Les données sont issues de la partie médicale du certificat de décès certifié par voie électronique. Les décès associés au Covid-19 sont identifiés à partir des mentions exprimées par les médecins dans les causes médicales de décès. L'infection au Covid-19 peut être une suspicion ou avoir été confirmée biologiquement.
Précisions
Le nombre de décès associés au Covid-19 sont cumulés depuis le 1er mars 2020. Les décès peuvent être enregistrés dans tous les types de lieu de décès (établissements publics ou privés de santé, EHPAD/maison de retraite, domicile, ou dans autres lieux non précisés). Toutefois, un établissement de santé n'utilise pas forcément la certification électronique de décès dans l'ensemble de ces services.
Limites
Début 2020, environ 20% des décès en France étaient certifiés par voie électronique, avec une hétérogénéité allant de 0% à 28% serlon les régions. Une montée en charge est observée depuis début avril 2020, en particulier par des établissements privés et des EHPAD, sans qu'il soit aujourd'hui possible d'évaluer la proportion de décès supplémentaires enregistrés par cette montée en charge.
Pour en savoir +
https://sic.certdc.inserm.fr/login.php
Lien vers une cartographie de cet indicateur
https://geodes.santepubliquefrance.fr/?view=map1&indics=covid_cedc_heb.dc_elec_covid_cum&serie=2022-S08&f1code=0&lang=fr
