# Supplementary material for: Impact of Vaccine and Immunity Passports in the Context of COVID-19: A Time Series Analysis in Overseas France
Source: Vaccines (Basel). 2022 May 26;10(6):852. doi: 10.3390/vaccines10060852 (PMC9229335; doi:10.3390/vaccines10060852)
Supplement: Supplementary file 1 [file vaccines-10-00852-s001.zip › supplementary materials/dc/my.xlsx]

## Sheet: Chiffres-clés
Géodes - Santé publique France
Fiche de synthèse	Nombre cumulé de décès associés au Covid-19 2022-S08 - tous âges
Référentiel géographique : France par région
Statistique	France
minimum	4 (Guyane - 03)
maximum	12 665 (Île-de-France - 11)
moyenne	3 644
médiane	2 046
observations valides	18 sur 21

## Sheet: Graphiques
Nombre cumulé de décès associés au Covid-19 2022-S08 - tous âges
Évolution temporelle comparée
Indicateurs	Mayotte	France
2019-S01	0	1
2019-S06	0	2
2019-S07	0	5
2019-S11	0	6
2019-S12	0	7
2019-S14	0	8
2019-S20	0	9
2019-S35	0	10
2019-S40	0	11
2019-S51	0	12
2020-S01	0	13
2020-S04	0	14
2020-S05	0	15
2020-S06	0	1
2020-S08	0	18
2020-S10	0	8
2020-S11	0	95
2020-S12	0	523
2020-S13	0	1 746
2020-S14	1	3 766
2020-S15	2	5 765
2020-S16	3	7 459
2020-S17	3	8 612
2020-S18	4	9 390
2020-S19	5	9 964
2020-S20	6	10 337
2020-S21	7	10 631
2020-S22	9	10 833
2020-S23	9	10 971
2020-S24	10	11 064
2020-S25	11	11 126
2020-S26	12	11 168
2020-S27	12	11 203
2020-S28	12	11 227
2020-S29	12	11 261
2020-S30	12	11 296
2020-S31	12	11 329
2020-S32	12	11 361
2020-S33	12	11 412
2020-S34	12	11 460
2020-S35	12	11 518
2020-S36	12	11 584
2020-S37	12	11 718
2020-S38	12	11 917
2020-S39	12	12 124
2020-S40	12	12 376
2020-S41	12	12 666
2020-S42	12	13 142
2020-S43	12	13 941
2020-S44	12	15 310
2020-S45	13	17 048
2020-S46	13	18 841
2020-S47	15	20 545
2020-S48	15	22 033
2020-S49	15	23 297
2020-S50	18	24 489
2020-S51	19	25 605
2020-S52	20	26 669
2020-S53	20	27 668
2021-S01	20	28 794
2021-S02	20	29 870
2021-S03	21	31 181
2021-S04	23	32 551
2021-S05	25	33 943
2021-S06	31	35 255
2021-S07	34	36 395
2021-S08	38	37 532
2021-S09	42	38 529
2021-S10	44	39 444
2021-S11	50	40 433
2021-S12	52	41 365
2021-S13	55	42 446
2021-S14	56	43 544
2021-S15	56	44 644
2021-S16	57	45 713
2021-S17	57	46 695
2021-S18	58	47 571
2021-S19	58	48 133
2021-S20	58	48 623
2021-S21	58	48 983
2021-S22	58	49 251
2021-S23	58	49 461
2021-S24	59	49 596
2021-S25	59	49 701
2021-S26	59	49 782
2021-S27	59	49 867
2021-S28	59	49 929
2021-S29	59	50 020
2021-S30	59	50 168
2021-S31	60	50 420
2021-S32	60	50 803
2021-S33	60	51 248
2021-S34	60	51 722
2021-S35	60	52 133
2021-S36	60	52 489
2021-S37	60	52 746
2021-S38	61	52 966
2021-S39	61	53 142
2021-S40	62	53 273
2021-S41	63	53 403
2021-S42	64	53 533
2021-S43	64	53 674
2021-S44	64	53 802
2021-S45	64	53 958
2021-S46	64	54 157
2021-S47	64	54 432
2021-S48	64	54 814
2021-S49	64	55 367
2021-S50	64	55 996
2021-S51	64	56 714
2021-S52	64	57 551
2022-S01	65	58 440
2022-S02	66	59 372
2022-S03	68	60 400
2022-S04	69	61 602
2022-S05	69	62 826
2022-S06	69	64 009
2022-S07	69	64 900
2022-S08	69	65 596
les 10 premiers
Territoires	Valeur
24 - Centre-Val de Loire	1991
27 - Bourgogne et Franche-Comté	2101
28 - Normandie	2666
32 - Hauts-de-France	3840
75 - Nouvelle Aquitaine	5266
76 - Occitanie	5706
93 - Provence-Alpes-Côte d'Azur	7218
44 - Grand Est	7426
84 - Auvergne et Rhône-Alpes	12597
11 - Île-de-France	12665
les 10 derniers
Territoires	Valeur
03 - Guyane	4
94 - Corse	5
06 - Mayotte	69
01 - Guadeloupe	208
04 - Réunion	560
02 - Martinique	888
53 - Bretagne	1083
52 - Pays de la Loire	1303
24 - Centre-Val de Loire	1991
27 - Bourgogne et Franche-Comté	2101

## Sheet: Doc
Libellé
Nombre cumulé de décès associés au Covid-19 2022-S08 - tous âges
Source
Santé publique France - Inserm-CépiDc
Description
Les données sont issues de la partie médicale du certificat de décès certifié par voie électronique. Les décès associés au Covid-19 sont identifiés à partir des mentions exprimées par les médecins dans les causes médicales de décès. L'infection au Covid-19 peut être une suspicion ou avoir été confirmée biologiquement.
Précisions
Le nombre de décès associés au Covid-19 sont cumulés depuis le 1er mars 2020. Les décès peuvent être enregistrés dans tous les types de lieu de décès (établissements publics ou privés de santé, EHPAD/maison de retraite, domicile, ou dans autres lieux non précisés). Toutefois, un établissement de santé n'utilise pas forcément la certification électronique de décès dans l'ensemble de ces services.
Limites
Début 2020, environ 20% des décès en France étaient certifiés par voie électronique, avec une hétérogénéité allant de 0% à 28% serlon les régions. Une montée en charge est observée depuis début avril 2020, en particulier par des établissements privés et des EHPAD, sans qu'il soit aujourd'hui possible d'évaluer la proportion de décès supplémentaires enregistrés par cette montée en charge.
Pour en savoir +
https://sic.certdc.inserm.fr/login.php
Lien vers une cartographie de cet indicateur
https://geodes.santepubliquefrance.fr/?view=map1&indics=covid_cedc_heb.dc_elec_covid_cum&serie=2022-S08&f1code=0&lang=fr
