# Supplementary material for: Impact of Vaccine and Immunity Passports in the Context of COVID-19: A Time Series Analysis in Overseas France
Source: Vaccines (Basel). 2022 May 26;10(6):852. doi: 10.3390/vaccines10060852 (PMC9229335; doi:10.3390/vaccines10060852)
Supplement: Supplementary file 1 [file vaccines-10-00852-s001.zip › supplementary materials/dc/re.xlsx]

## Sheet: Chiffres-clés
Géodes - Santé publique France
Fiche de synthèse	Nombre cumulé de décès associés au Covid-19 2022-S08 - tous âges
Référentiel géographique : France par région
Statistique	France
minimum	4 (Guyane - 03)
maximum	12 665 (Île-de-France - 11)
moyenne	3 644
médiane	2 046
observations valides	18 sur 21

## Sheet: Graphiques
Nombre cumulé de décès associés au Covid-19 2022-S08 - tous âges
Évolution temporelle comparée
Indicateurs	Réunion	France
2019-S01	0	1
2019-S06	0	2
2019-S07	0	5
2019-S11	0	6
2019-S12	0	7
2019-S14	0	8
2019-S20	0	9
2019-S35	0	10
2019-S40	0	11
2019-S51	0	12
2020-S01	0	13
2020-S04	0	14
2020-S05	0	15
2020-S06	0	1
2020-S08	0	18
2020-S10	0	8
2020-S11	0	95
2020-S12	1	523
2020-S13	1	1 746
2020-S14	1	3 766
2020-S15	1	5 765
2020-S16	1	7 459
2020-S17	1	8 612
2020-S18	2	9 390
2020-S19	2	9 964
2020-S20	2	10 337
2020-S21	3	10 631
2020-S22	3	10 833
2020-S23	3	10 971
2020-S24	3	11 064
2020-S25	3	11 126
2020-S26	3	11 168
2020-S27	3	11 203
2020-S28	3	11 227
2020-S29	3	11 261
2020-S30	3	11 296
2020-S31	3	11 329
2020-S32	3	11 361
2020-S33	3	11 412
2020-S34	5	11 460
2020-S35	10	11 518
2020-S36	13	11 584
2020-S37	15	11 718
2020-S38	16	11 917
2020-S39	20	12 124
2020-S40	21	12 376
2020-S41	23	12 666
2020-S42	24	13 142
2020-S43	29	13 941
2020-S44	33	15 310
2020-S45	35	17 048
2020-S46	39	18 841
2020-S47	43	20 545
2020-S48	46	22 033
2020-S49	48	23 297
2020-S50	49	24 489
2020-S51	49	25 605
2020-S52	50	26 669
2020-S53	51	27 668
2021-S01	51	28 794
2021-S02	52	29 870
2021-S03	52	31 181
2021-S04	53	32 551
2021-S05	54	33 943
2021-S06	55	35 255
2021-S07	59	36 395
2021-S08	66	37 532
2021-S09	76	38 529
2021-S10	85	39 444
2021-S11	99	40 433
2021-S12	110	41 365
2021-S13	117	42 446
2021-S14	125	43 544
2021-S15	135	44 644
2021-S16	138	45 713
2021-S17	144	46 695
2021-S18	159	47 571
2021-S19	169	48 133
2021-S20	178	48 623
2021-S21	187	48 983
2021-S22	199	49 251
2021-S23	208	49 461
2021-S24	212	49 596
2021-S25	221	49 701
2021-S26	226	49 782
2021-S27	235	49 867
2021-S28	242	49 929
2021-S29	249	50 020
2021-S30	259	50 168
2021-S31	265	50 420
2021-S32	275	50 803
2021-S33	293	51 248
2021-S34	300	51 722
2021-S35	309	52 133
2021-S36	313	52 489
2021-S37	317	52 746
2021-S38	319	52 966
2021-S39	319	53 142
2021-S40	320	53 273
2021-S41	320	53 403
2021-S42	322	53 533
2021-S43	324	53 674
2021-S44	324	53 802
2021-S45	327	53 958
2021-S46	330	54 157
2021-S47	332	54 432
2021-S48	338	54 814
2021-S49	340	55 367
2021-S50	349	55 996
2021-S51	358	56 714
2021-S52	367	57 551
2022-S01	385	58 440
2022-S02	406	59 372
2022-S03	430	60 400
2022-S04	463	61 602
2022-S05	488	62 826
2022-S06	513	64 009
2022-S07	539	64 900
2022-S08	560	65 596
les 10 premiers
Territoires	Valeur
24 - Centre-Val de Loire	1991
27 - Bourgogne et Franche-Comté	2101
28 - Normandie	2666
32 - Hauts-de-France	3840
75 - Nouvelle Aquitaine	5266
76 - Occitanie	5706
93 - Provence-Alpes-Côte d'Azur	7218
44 - Grand Est	7426
84 - Auvergne et Rhône-Alpes	12597
11 - Île-de-France	12665
les 10 derniers
Territoires	Valeur
03 - Guyane	4
94 - Corse	5
06 - Mayotte	69
01 - Guadeloupe	208
04 - Réunion	560
02 - Martinique	888
53 - Bretagne	1083
52 - Pays de la Loire	1303
24 - Centre-Val de Loire	1991
27 - Bourgogne et Franche-Comté	2101

## Sheet: Doc
Libellé
Nombre cumulé de décès associés au Covid-19 2022-S08 - tous âges
Source
Santé publique France - Inserm-CépiDc
Description
Les données sont issues de la partie médicale du certificat de décès certifié par voie électronique. Les décès associés au Covid-19 sont identifiés à partir des mentions exprimées par les médecins dans les causes médicales de décès. L'infection au Covid-19 peut être une suspicion ou avoir été confirmée biologiquement.
Précisions
Le nombre de décès associés au Covid-19 sont cumulés depuis le 1er mars 2020. Les décès peuvent être enregistrés dans tous les types de lieu de décès (établissements publics ou privés de santé, EHPAD/maison de retraite, domicile, ou dans autres lieux non précisés). Toutefois, un établissement de santé n'utilise pas forcément la certification électronique de décès dans l'ensemble de ces services.
Limites
Début 2020, environ 20% des décès en France étaient certifiés par voie électronique, avec une hétérogénéité allant de 0% à 28% serlon les régions. Une montée en charge est observée depuis début avril 2020, en particulier par des établissements privés et des EHPAD, sans qu'il soit aujourd'hui possible d'évaluer la proportion de décès supplémentaires enregistrés par cette montée en charge.
Pour en savoir +
https://sic.certdc.inserm.fr/login.php
Lien vers une cartographie de cet indicateur
https://geodes.santepubliquefrance.fr/?view=map1&indics=covid_cedc_heb.dc_elec_covid_cum&serie=2022-S08&f1code=0&lang=fr
