# Supplementary material for: Impact of Vaccine and Immunity Passports in the Context of COVID-19: A Time Series Analysis in Overseas France
Source: Vaccines (Basel). 2022 May 26;10(6):852. doi: 10.3390/vaccines10060852 (PMC9229335; doi:10.3390/vaccines10060852)
Supplement: Supplementary file 1 [file vaccines-10-00852-s001.zip › supplementary materials/R script.txt]

# R script related to the journal manuscript ---------------------------------------------------------------------
# "Impact of vaccine and immunity passports in the context of COVID-19: a time series analysis in overseas France"
# For more information, please contact samuel.dalmeida@posteo.net ------------------------------------------------
# Author: Samuel d'Almeida ---------------------------------------------------------------------------------------

#######################################################
# COPY the location of the file in your computer,     #
# PASTE it between the following quotation marks, and #
# REPLACE all copied \ by / :                         #
#######################################################

working_directory <-
"C:/WHERE_IT_ACTUALLY_IS/supplementary materials";

##########################
# Then, RUN the script : #
##########################

setwd(working_directory)

#############
#...........#
#.LIBRARIES.#
#...........#
#############

# DATA-MANAGEMENT
library('openxlsx') # function read.xlsx()
library(dplyr)      # mutate()
library(tidyr)      # gather()
library(stringr)

# TIME-SERIES
library(xts)     # ... handier than library(zoo)
library(ISOweek) # ISOweek2date()
library(Hmisc)   # access monthDays() for days per month

# GRAPHICS
library(ggplot2) 	# ... for function ggplot(), etc.
library(cowplot) 	# "   	 		plot_grid()
library(lemon)   	# "				g_legend()
library(gridExtra)      # " 		      	grid.arrange()

# STATS
library(forecast) # cross-correlation function Ccf()

############
#..........#
#...DATA...#
#..........#
############

# Legal population estimate as of 1st January 2021,
# published by the French Statistics Bureau (INSEE)
# Source: "Estimation de la population au 1er janvier 2022. INSEE. 18/01/2022"
# https://www.insee.fr/fr/statistiques/1893198

population_gp <- 377856
population_mq <- 356029 	
population_re <- 866181	
population_fr <- 65447454

##########################
# WHO COVID-19 Dashboard # 
##########################

# Load the data
setwd(paste(working_directory,"who_dashboard",sep="/"))
who_dashboard <- read.csv("WHO-COVID-19-global-data.csv",header = T)

# WHO Countries
FR <- na.omit(who_dashboard$Country_code=="FR") # mainland France
MQ <- na.omit(who_dashboard$Country_code=="MQ") # Martinique
RE <- na.omit(who_dashboard$Country_code=="RE") # R�union
GP <- na.omit(who_dashboard$Country_code=="GP") # Guadeloupe

# WHO Deaths
raw_who_death_gp <- who_dashboard$New_deaths[GP] # Values
who_death_gp <- xts(raw_who_death_gp,as.Date(who_dashboard[GP,1],format="%d/%m/%Y")) # Time series

raw_who_death_mq <- who_dashboard$New_deaths[MQ]
who_death_mq <- xts(raw_who_death_mq,as.Date(who_dashboard[MQ,1],format="%d/%m/%Y"))

raw_who_death_re <- who_dashboard$New_deaths[RE]
who_death_re <- xts(raw_who_death_re,as.Date(who_dashboard[RE,1],format="%d/%m/%Y"))

raw_who_death_fr <- who_dashboard$New_deaths[FR]
who_death_fr <- xts(raw_who_death_fr,as.Date(who_dashboard[FR,1],format="%d/%m/%Y"))

# WHO Cases
raw_who_case_gp <- as.numeric(who_dashboard$New_cases[GP])
who_case_gp <- xts(raw_who_case_gp,as.Date(who_dashboard[GP,1],format="%d/%m/%Y"))

raw_who_case_mq <- as.numeric(who_dashboard$New_cases[MQ])
who_case_mq <- xts(raw_who_case_mq,as.Date(who_dashboard[MQ,1],format="%d/%m/%Y"))

raw_who_case_re <- as.numeric(who_dashboard$New_cases[RE])
who_case_re <- xts(raw_who_case_re,as.Date(who_dashboard[RE,1],format="%d/%m/%Y"))

raw_who_case_fr <- as.numeric(who_dashboard$New_cases[FR])
who_case_fr <- xts(raw_who_case_fr,as.Date(who_dashboard[FR,1],format="%d/%m/%Y"))

##################################
# Sant� publique France - G�odes #
##################################

############
#..........#
#..DEATHS..#
#..........#
############

# Data were accessible at the completion of data collection (3 March 2022), as follows
#1: Access https://geodes.santepubliquefrance.fr/#bbox=-639118,5779361,218534,135950&c=indicator&f=0&i=covid_cedc_heb.dc_elec_covid_cum&s=2022-S08&selcodgeo=01&t=a01&view=map1
#2: Select one region at a time in "TABLEAU", go to "SYNTHESE", "ACTION", "EXPORTER", select "Excel (xlsx)"
#3: Download by "EXECUTER"


setwd(paste(working_directory,"dc",sep="/")); list.files();

# Specific functions created to simply data extraction; details on what they do are provided line by line
# newly_notified_deaths_per_week() and newly_notified_deaths_per_week_in_whole_of_france()

newly_notified_deaths_per_week <- function(x){
	page_2 <- read.xlsx(paste(x,".xlsx",sep=""), sheet = 2) # ... accesses p.2 of .xlsx
	time_window <- grep("2020-S|2021-S|2022-S",page_2[,1]) # ... selects years 2020, 2021 and 2022
	raw_data <- page_2[time_window,2]
	raw_time_format <- page_2[time_window,1]
	cumulative_rate <- as.numeric(gsub("�","",raw_data)) # ... format to number after stripping thousand space separators
	attack_rate <- diff(cumulative_rate) # ... 
	first_weekdays <- sapply(gsub("-S","-W",raw_time_format), paste, "-1",sep="") # ... changes data format (e.g., 2020-S40 becomes 2020-W40-1)
	time_series <- xts(c(cumulative_rate[1],attack_rate),ISOweek2date(first_weekdays)) # ... creates an XTS object for time series
	time_series
}

newly_notified_deaths_per_week_in_whole_of_france <- function(x){
	page_2 <- read.xlsx(paste(x,".xlsx",sep=""), sheet = 2) # ... accesses p.2 of .xlsx
	time_window <- grep("2020-S|2021-S|2022-S",page_2[,1]) # ... restricts to year 2020 and 2021
	raw_data <- page_2[time_window,3]
	raw_time_format <- page_2[time_window,1]
	cumulative_rate <- as.numeric(gsub("�","",raw_data)) # ... format to number after stripping thousand space separators
	attack_rate <- diff(cumulative_rate) # ... 
	first_weekdays <- sapply(gsub("-S","-W",raw_time_format), paste, "-1",sep="") # ... changes data format (e.g., 2020-S40 becomes 2020-W40-1)
	time_series <- xts(c(cumulative_rate[1],attack_rate),ISOweek2date(first_weekdays)) # ... creates an XTS object for time series
	time_series
}

# to check visually the crude time series, simply run: plot(newly_notified_deaths_per_week("mq")); changing the country code is possible
# for the whole of France: plot(newly_notified_deaths_per_week_in_whole_of_france("mq"); changing the country code has no impact

# Create R objects
# French overseas departments
newly_notified_deaths_per_week_gp <- newly_notified_deaths_per_week("gp"); # Guadeloupe 
newly_notified_deaths_per_week_mq <- newly_notified_deaths_per_week("mq"); # Martinique
newly_notified_deaths_per_week_gy <- newly_notified_deaths_per_week("gy"); # French Guiana
newly_notified_deaths_per_week_my <- newly_notified_deaths_per_week("my"); # Mayotte
newly_notified_deaths_per_week_re <- newly_notified_deaths_per_week("re"); # La R�union
# no data were available for Miquelon-Langlade & Saint Pierre, Saint Martin and Saint Barthelemy

# Whole of France
newly_notified_deaths_per_week_whole_of_fr <- newly_notified_deaths_per_week_in_whole_of_france("gp") # or "mq", "my", "re"

##################
# OUTLIERS CHECK #
##################
which(newly_notified_deaths_per_week_gp<0);
which(newly_notified_deaths_per_week_mq<0);
which(newly_notified_deaths_per_week_my<0);
which(newly_notified_deaths_per_week_re<0);
which(newly_notified_deaths_per_week_gy<0);

which(newly_notified_deaths_per_week_whole_of_fr<0);
newly_notified_deaths_per_week_whole_of_fr[newly_notified_deaths_per_week_whole_of_fr<0];
# Two outliers (false negative incidence) are found for the whole of France on 2020-02-03 & 2020-03-02

newly_notified_deaths_per_week_whole_of_fr[newly_notified_deaths_per_week_whole_of_fr<0] <- 0;
# Give the negative outliers the value of 0

# Aggrated time series of all French overseas territories
newly_notified_deaths_per_week_fr_ot <- 
newly_notified_deaths_per_week_gp+
newly_notified_deaths_per_week_mq+
newly_notified_deaths_per_week_gy+
newly_notified_deaths_per_week_my+
newly_notified_deaths_per_week_re;

# Create the time series of mainland France ("whole of France" minus "overseas France") 
newly_notified_deaths_per_week_ml_fr <-
newly_notified_deaths_per_week_whole_of_fr-
newly_notified_deaths_per_week_fr_ot;

###############
# TIME-SERIES #
###############

##########
# DEATHS # 
##########

# data are only based on SPF, in fact these date back further and more constantly reported over time than in the WHO dataset.
# create a time series of 7-day death notification rates
death_rate_7_day_gp <- newly_notified_deaths_per_week_gp*1000000/population_gp
death_rate_7_day_mq <- newly_notified_deaths_per_week_mq*1000000/population_mq
death_rate_7_day_re <- newly_notified_deaths_per_week_re*1000000/population_re
death_rate_7_day_fr <- newly_notified_deaths_per_week_ml_fr*1000000/population_fr;

names(death_rate_7_day_gp) <- "death_rate_7_day_gp"
names(death_rate_7_day_mq) <- "death_rate_7_day_mq"
names(death_rate_7_day_re) <- "death_rate_7_day_re"
names(death_rate_7_day_fr) <- "death_rate_7_day_fr"

# recompute this time series based on day average
time_span_death_rate <- seq(min(time(death_rate_7_day_fr)),max(time(death_rate_7_day_fr))+6,1)
death_rate_1_day_gp <- na.locf(merge(death_rate_7_day_gp,time_span_death_rate))/7
death_rate_1_day_mq <- na.locf(merge(death_rate_7_day_mq,time_span_death_rate))/7
death_rate_1_day_re <- na.locf(merge(death_rate_7_day_re,time_span_death_rate))/7
death_rate_1_day_fr <- na.locf(merge(death_rate_7_day_fr,time_span_death_rate))/7

# 14-day death notification
############################
# compute the 14-day time series using the rolling average of the daily time series

death_rate_14_day_gp <- rollsum(death_rate_1_day_gp,k=14,align="right",fill=NA) # 14-day rolling sum & 13 first days <- "not available"
death_rate_14_day_mq <- rollsum(death_rate_1_day_mq,k=14,align="right",fill=NA) # 14-day rolling sum
death_rate_14_day_re <- rollsum(death_rate_1_day_re,k=14,align="right",fill=NA) # 14-day rolling sum
death_rate_14_day_fr <- rollsum(death_rate_1_day_fr,k=14,align="right",fill=NA) # 14-day rolling sum

names(death_rate_14_day_gp) <- "death_rate_14_day_gp"
names(death_rate_14_day_mq) <- "death_rate_14_day_mq"
names(death_rate_14_day_re) <- "death_rate_14_day_re"
names(death_rate_14_day_fr) <- "death_rate_14_day_fr"

# ECDC levels for 14-day death notification
###########################################
death_level <- c(
"0",		 		#1
"1-19",			#2
"20-39",			#3
"40-99",			#4	
">=100"			#5
); death_level <- factor(death_level,levels=death_level)

# create vectors of ECDC levels
raw_death_level_14_day_gp <- cut(death_rate_14_day_gp,breaks=c(-Inf,1,20,40,100, Inf), labels=death_level, right = FALSE)
raw_death_level_14_day_mq <- cut(death_rate_14_day_mq,breaks=c(-Inf,1,20,40,100, Inf), labels=death_level, right = FALSE)
raw_death_level_14_day_re <- cut(death_rate_14_day_re,breaks=c(-Inf,1,20,40,100, Inf), labels=death_level, right = FALSE)
raw_death_level_14_day_fr <- cut(death_rate_14_day_fr,breaks=c(-Inf,1,20,40,100, Inf), labels=death_level, right = FALSE)

# create time series of ECDC levels
death_level_14_day_gp <- xts(raw_death_level_14_day_gp,time(death_rate_14_day_gp))
death_level_14_day_mq <- xts(raw_death_level_14_day_mq,time(death_rate_14_day_mq))
death_level_14_day_re <- xts(raw_death_level_14_day_re,time(death_rate_14_day_re))
death_level_14_day_fr <- xts(raw_death_level_14_day_fr,time(death_rate_14_day_fr))

###########
#.........#
#..CASES..#
#.........#
###########

#1: ACCESS https://geodes.santepubliquefrance.fr/#bbox=-639118,5779361,218534,135950&c=indicator&selcodgeo=01&view=map1
#2: REPEAT steps 2 to 4 (see above)

setwd(paste(working_directory,"case",sep="/")); list.files();

newly_notified_cases_per_week <- function(x){
	page_2 <- read.xlsx(paste(x,".xlsx",sep=""), sheet = 2) # ... accesses p.2 of .xlsx
	time_window <- grep("2020-|2021-|2022-",page_2[,1]) # ... restricts to year 2020 and 2021
	days <- as.Date(page_2[time_window,1])
	raw_data <- page_2[time_window,2] # column 2
	attack_rate <- as.numeric(gsub("�","",raw_data)) # ... format to number after stripping thousand space separators
	time_series <- xts(attack_rate,days) # ... creates an XTS object for time series
	time_series
}

newly_notified_cases_per_week_in_whole_of_france <- function(x){
	page_2 <- read.xlsx(paste(x,".xlsx",sep=""), sheet = 2) # ... accesses p.2 of .xlsx
	time_window <- grep("2020-|2021-|2022-",page_2[,1]) # ... restricts to year 2020 and 2021
	days <- as.Date(page_2[time_window,1])
	raw_data <- page_2[time_window,3] # column 3
	attack_rate <- as.numeric(gsub("�","",raw_data)) # ... format to number after stripping thousand space separators
	time_series <- xts(attack_rate,days) # ... creates an XTS object for time series
	time_series
}

# extract data and save on R time series (xts) objects 
# French overseas departments 
newly_notified_cases_per_week_sp <- newly_notified_cases_per_week("sp"); # Miquelon-Langlade & Saint Pierre
newly_notified_cases_per_week_sm <- newly_notified_cases_per_week("sm"); # Saint Martin
newly_notified_cases_per_week_sb <- newly_notified_cases_per_week("sb"); # Saint Barthelemy
newly_notified_cases_per_week_gp <- newly_notified_cases_per_week("gp"); # Guadeloupe
newly_notified_cases_per_week_mq <- newly_notified_cases_per_week("mq"); # Martinique
newly_notified_cases_per_week_gy <- newly_notified_cases_per_week("gy"); # French Guiana 
newly_notified_cases_per_week_my <- newly_notified_cases_per_week("my"); # Mayotte
newly_notified_cases_per_week_re <- newly_notified_cases_per_week("re"); # La R�union

# Whole of France
newly_notified_cases_per_week_whole_of_fr <- newly_notified_cases_per_week_in_whole_of_france("gp") # or "mq", "my", "re"...

##################
# OUTLIERS CHECK #
##################
which(newly_notified_cases_per_week_sp<0);
which(newly_notified_cases_per_week_sm<0);
which(newly_notified_cases_per_week_sb<0);
which(newly_notified_cases_per_week_gp<0);
which(newly_notified_cases_per_week_mq<0);
which(newly_notified_cases_per_week_gy<0);
which(newly_notified_cases_per_week_my<0);
which(newly_notified_cases_per_week_re<0);
which(newly_notified_cases_per_week_whole_of_fr<0);
##########################
# OK: no negative values #
##########################

# French overseas territories
# ditto above paragraph, on COVID-19 deaths
newly_notified_cases_per_week_fr_ot <- 
newly_notified_cases_per_week_sp+
newly_notified_cases_per_week_sm+
newly_notified_cases_per_week_sb+
newly_notified_cases_per_week_gp+
newly_notified_cases_per_week_mq+
newly_notified_cases_per_week_gy+
newly_notified_cases_per_week_my+
newly_notified_cases_per_week_re;

# Mainland France
newly_notified_cases_per_week_ml_fr <-
newly_notified_cases_per_week_whole_of_fr-
newly_notified_cases_per_week_fr_ot;

#########
# CHECK #
#########
which(newly_notified_cases_per_week_ml_fr<0);
##########################
# OK: no negative values #
##########################


###########################################################################
# COMPUTE TIME SERIES FROM WHO until 2020-05-12 WITH SPF since 2020-05-13 # 
###########################################################################

# 1-day case rates
case_rate_1_day_gp <- c(who_case_gp["::2020-05-12"],newly_notified_cases_per_week_gp["2020-05-13::"])*100000/population_gp;
case_rate_1_day_mq <- c(who_case_mq["::2020-05-12"],newly_notified_cases_per_week_mq["2020-05-13::"])*100000/population_mq;
case_rate_1_day_re <- c(who_case_re["::2020-05-12"],newly_notified_cases_per_week_re["2020-05-13::"])*100000/population_re;
case_rate_1_day_fr <- c(who_case_fr["::2020-05-12"],newly_notified_cases_per_week_ml_fr["2020-05-13::"])*100000/population_fr;

# NB: R�union's case notifications go up until 28 February 2022,
# this is one day exceeding Guadeloupe and Martinique.
# To simplify comparison, R�union's time series is capped on 27 February 2022.
case_rate_1_day_re <- case_rate_1_day_re["::2022-02-27"]
# case_rate_1_day_fr <- case_rate_1_day_fr["::2022-02-27"] # Do the same for mainland France if necessary

names(case_rate_1_day_gp) <- "case_rate_1_day_gp"
names(case_rate_1_day_mq) <- "case_rate_1_day_mq"
names(case_rate_1_day_re) <- "case_rate_1_day_re"
names(case_rate_1_day_fr) <- "case_rate_1_day_fr"


# 14-day case notification rates
################################
case_rate_14_day_gp <- rollsum(case_rate_1_day_gp,k=14,align="right",fill=NA);
case_rate_14_day_mq <- rollsum(case_rate_1_day_mq,k=14,align="right",fill=NA);
case_rate_14_day_re <- rollsum(case_rate_1_day_re,k=14,align="right",fill=NA);
case_rate_14_day_fr <- rollsum(case_rate_1_day_fr,k=14,align="right",fill=NA);

names(case_rate_14_day_gp)	<- "case_rate_14_day_gp";
names(case_rate_14_day_mq)	<- "case_rate_14_day_mq";
names(case_rate_14_day_re)	<- "case_rate_14_day_re";
names(case_rate_14_day_fr)	<- "case_rate_14_day_fr";


# 14-day case notification rate levels (ECDC)
#############################################

case_level <- c(
"<20",			#1
"20-59",			#2
"60-119",			#3
"120-239",			#4	
"240-479",			#5
">=480"			#6
); case_level <- factor(case_level,levels=case_level)

raw_case_level_14_day_gp <- cut(case_rate_14_day_gp,breaks=c(-Inf,20,60,120,240,480,Inf), labels=case_level, right = FALSE)
raw_case_level_14_day_mq <- cut(case_rate_14_day_mq,breaks=c(-Inf,20,60,120,240,480,Inf), labels=case_level, right = FALSE)
raw_case_level_14_day_re <- cut(case_rate_14_day_re,breaks=c(-Inf,20,60,120,240,480,Inf), labels=case_level, right = FALSE)
raw_case_level_14_day_fr <- cut(case_rate_14_day_fr,breaks=c(-Inf,20,60,120,240,480,Inf), labels=case_level, right = FALSE)

case_level_14_day_gp <- xts(raw_case_level_14_day_gp,time(case_rate_14_day_gp))
case_level_14_day_mq <- xts(raw_case_level_14_day_mq,time(case_rate_14_day_mq))
case_level_14_day_re <- xts(raw_case_level_14_day_re,time(case_rate_14_day_re))
case_level_14_day_fr <- xts(raw_case_level_14_day_fr,time(case_rate_14_day_fr))

###############
#.............#
#.AIR TRAFFIC.#
#.............#
###############

# adapted from monthly reports (in French), accessible during completion of data collection at
# https://www.ecologie.gouv.fr/statistiques-du-trafic-aerien

setwd(paste(working_directory,"tendanciel",sep="/")); list.files();
tendanciel <- read.csv('tendanciel.csv')

# load vectors of air passengers (PAX) per month and flight connection
paris_ptp <- tendanciel$PTP
paris_fdf <- tendanciel$FDF
paris_reu <- tendanciel$REU

# create time series
month_schedule <- as.Date(tendanciel[,1],format="%d/%m/%Y")
day_schedule <- seq(min(month_schedule),max(month_schedule)+monthDays(max(month_schedule))-1, by="day")

# "pax_1_month" time series will be used to nuance the heat map on graphics, not statistics
pax_1_month_gp <- na.locf(merge(xts(paris_ptp,month_schedule),day_schedule))
pax_1_month_mq <- na.locf(merge(xts(paris_fdf,month_schedule),day_schedule))
pax_1_month_re <- na.locf(merge(xts(paris_reu,month_schedule),day_schedule))

# "pax_1_day" time series will be used for stats. They correspond to "pax_1_month" weighted by the number of days each month
pax_1_day_gp <- na.locf(merge(xts(paris_ptp/monthDays(month_schedule),month_schedule),day_schedule)); 
pax_1_day_mq <-  na.locf(merge(xts(paris_fdf/monthDays(month_schedule),month_schedule),day_schedule));
pax_1_day_re <-  na.locf(merge(xts(paris_reu/monthDays(month_schedule),month_schedule),day_schedule));

names(pax_1_day_gp)		<- "pax_1_day_gp";
names(pax_1_day_mq)		<- "pax_1_day_mq";
names(pax_1_day_re)		<- "pax_1_day_re";


############
#..........# 
#.GRAPHICS.#
#..........#
############

# XTS objects are transform into ZOO objects, to avoid issues around the merging by date of different time series
all_time_series <- merge.zoo(all=rep(TRUE,12),fill=NA,

	# case level
	zoo(case_level_14_day_gp),
	zoo(case_level_14_day_mq),
	zoo(case_level_14_day_re),
	zoo(case_level_14_day_fr),

	# death level
	zoo(death_level_14_day_gp),
	zoo(death_level_14_day_mq),
	zoo(death_level_14_day_re),
	zoo(death_level_14_day_fr),

	# PAX
	zoo(pax_1_month_gp),
	zoo(pax_1_month_mq),
	zoo(pax_1_month_re)
)

# get the overall time window across all merged time series
day_index <- time(all_time_series[,1])

# format the values for the Ggplot graphic library
raw_dataframe_for_graphics <- data.frame(day_index,all_time_series)
colnames(raw_dataframe_for_graphics) <- c("day_index",

	# case level
	"case_level_14_day_gp",
	"case_level_14_day_mq",
	"case_level_14_day_re",
	"case_level_14_day_fr",

	# death level
	"death_level_14_day_gp",
	"death_level_14_day_mq",
	"death_level_14_day_re",
	"death_level_14_day_fr",

	# PAX
	"pax_1_month_gp",
	"pax_1_month_mq",
	"pax_1_month_re"
);

dataframe <- raw_dataframe_for_graphics %>%
  select(day_index,

	# case level
	case_level_14_day_gp,
	case_level_14_day_mq,
	case_level_14_day_re,
	case_level_14_day_fr,

	# death level
	death_level_14_day_gp,
	death_level_14_day_mq,
	death_level_14_day_re,
	death_level_14_day_fr,

	# PAX
	pax_1_month_gp,
	pax_1_month_mq,
	pax_1_month_re
) %>% 
gather(key = "variable", value = "value", -day_index);

# COUNTRY variables : "gp", "mq", "re", "fr"
dataframe$country <- factor(
gsub("(death_level_14_day_|case_level_14_day_|pax_1_month_)","",dataframe$variable),
levels=c("fr","re","gp","mq"))

# CREATE categories of variable : "death_level_14_day", "case_level_14_day", "pax_1_month"
dataframe$category <- gsub("(_gp|_mq|_re|_fr)","",dataframe$variable)


############
#..........#
#..CREATE..#
#..........#
#.FIGURE 1.#
#..........#
############

############
#..........#
#.PANEL 1A.#
#..........#
############

panel_1a <- ggplot( # Data selection
	data=subset(dataframe, category == "death_level_14_day"),
	aes(x = day_index, y = country, fill = value)
)+ 

# Type of graphics
geom_tile(width=1, height=0.9)+
facet_grid(rows = vars(category), scales = "free", space = "free")+

# Scale of values
scale_fill_brewer(
		limits = death_level,
		palette="Blues",
		guide = guide_legend(nrow=1),
		name = "Panel A: Daily 14-day notification rates of new COVID-19 deaths, per million population",
		labels = c(expression("0"),
			expression(" ">"0"-"19"),
			expression("20"-"39"),
			expression("40"-"99"),
			expression(" ">="100")) 
)+

# Axis and background parameters
scale_y_discrete(labels=c("gp"="Guadeloupe", "mq"="Martinique","re"="R�union", "fr"="mainland France"))+
scale_x_date(
		date_breaks = "month",
    		labels = scales::label_date_short(),
		limits = c(min(day_index), max(day_index))
)+

theme(
		text = element_text(family = windowsFont("serif")),
		axis.title.x=element_blank(),
		axis.text.x=element_blank(),
		#axis.text.x = element_text(angle = 0, hjust = 1),
		axis.ticks.x=element_blank(),
		axis.title.y=element_blank(),
		#axis.text.y=element_blank(),
		axis.ticks.y=element_blank(),
		panel.background = element_blank(),
		panel.grid.major.y = element_blank(),
		panel.grid.major.x = element_line(colour = "grey"),
		panel.border = element_blank(),
		legend.position="top",
		legend.direction="horizontal",
		legend.justification="left",
		legend.box = "horizontal",
		strip.text= element_blank()
)+

#######################
# ADD POLICY MEASURES #
#######################

# Annotations on POLICY MEASURES

# COVID-19 passports
annotate("segment", colour = "red", size=1.5,
	x = as.Date("2021-06-09"),
	xend = as.Date("2021-06-09"),
	y = .5,
	yend = 4.5)+

# French state of health emergency
annotate("segment", colour = "black", size=1.5, # 1
	x = rep(as.Date("2020-03-23"),4),
	xend = rep(as.Date("2020-07-09"),4),
 	y = c(.55,1.55,2.55,3.55),
	yend = c(.55,1.55,2.55,3.55))+

annotate("segment",colour="black", size=1.5, # 2
	x=rep(as.Date("2020-10-17"),4),
	xend=rep(as.Date("2021-06-01"),4),
	y=c(.55,1.55,2.55,3.55),
	yend=c(.55,1.55,2.55,3.55))+

# States of health emergency in overseas France only
annotate("segment",colour="black", size=1.5, # R�union 4
	x=as.Date("2021-12-28"),
	xend=max(day_index), # as.Date("2022-03-31")
	y=1.55,
	yend=1.55)+

annotate("segment",colour="black", size=1.5, # Guadeloupe 4
	x=as.Date("2022-01-05"),
	xend=max(day_index), # as.Date("2022-03-31")
	y=2.55,
	yend=2.55)+

annotate("segment",colour="black", size=1.5, # Gp, Mq & R� 3
	x=c(as.Date("2021-07-14"),as.Date("2021-07-28"),as.Date("2021-07-14")),
	xend=c(as.Date("2021-10-14"),as.Date("2021-11-14"),max(day_index)),
	y=c(1.55,2.55,3.55),
	yend=c(1.55,2.55,3.55)
)

############
#..........#
#.PANEL 1B.#
#..........#
############


panel_1b <- 

# Data selection
ggplot( 
	data=subset(dataframe, category == "case_level_14_day"),
	aes(x = day_index, y = country, fill = value)
)+ 

# Type of graphics
geom_tile(width=1, height=0.9)+
facet_grid(rows = vars(category), scales = "free", space = "free")+

# Scale of values
scale_fill_brewer(
		limits = case_level,
		palette="Blues",
		guide = guide_legend(nrow=1),
		name = "Panel B: Daily 14-day notification rates of new COVID-19 cases, per 100,000 population",
		labels = c(expression(" "<"20"),
			expression("20"-"59"),
			expression("60"-"119"),
			expression("120"-"239"),
			expression("240"-"479"),
			expression(" ">="480")) 
)+

# Axis and background parameters
scale_y_discrete(labels=c("gp"="\' \'", "mq"="\' \'","re"="\' \'", "fr"="\' \'"))+
scale_x_date(
		date_breaks = "month",
    		labels = scales::label_date_short(),
		limits = c(min(day_index), max(day_index))
)+
theme(
		text = element_text(family = windowsFont("serif")),
		axis.title.x=element_blank(),
		axis.text.x=element_blank(),
		axis.ticks.x=element_blank(),
		axis.title.y=element_blank(),
		#axis.text.y=element_blank(),
		axis.ticks.y=element_blank(),
		panel.background = element_blank(),
		panel.grid.major.y = element_blank(),
		panel.grid.major.x = element_line(colour = "grey"),
		panel.border = element_blank(),
#		legend.text = element_text(family = windowsFont("TT Times New Roman")),
		legend.position="top",
		legend.direction="horizontal",
		legend.justification="left",
		legend.box = "horizontal",
		strip.text= element_blank()
	)+
#######################
# ADD POLICY MEASURES #
#######################

# Annotations on POLICY MEASURES

# COVID-19 passports
annotate("segment", colour = "red", size=1.5,
	x = as.Date("2021-06-09"),
	xend = as.Date("2021-06-09"),
	y = .5,
	yend = 4.5)+


# French state of health emergency
annotate("segment", colour = "black", size=1.5, # 1
	x = rep(as.Date("2020-03-23"),4),
	xend = rep(as.Date("2020-07-09"),4),
 	y = c(.55,1.55,2.55,3.55),
	yend = c(.55,1.55,2.55,3.55))+

annotate("segment",colour="black", size=1.5, # 2
	x=rep(as.Date("2020-10-17"),4),
	xend=rep(as.Date("2021-06-01"),4),
	y=c(.55,1.55,2.55,3.55),
	yend=c(.55,1.55,2.55,3.55))+

annotate("segment",colour="black", size=1.5, # R�union 4
	x=as.Date("2021-12-28"),
	xend=max(day_index), # as.Date("2022-03-31")
	y=1.55,
	yend=1.55)+

annotate("segment",colour="black", size=1.5, # Guadeloupe 4
	x=as.Date("2022-01-05"),
	xend=max(day_index), # as.Date("2022-03-31")
	y=2.55,
	yend=2.55)+

annotate("segment",colour="black", size=1.5, # Gp, Mq & R� 3
	x=c(as.Date("2021-07-14"),as.Date("2021-07-28"),as.Date("2021-07-14")),
	xend=c(as.Date("2021-10-14"),as.Date("2021-11-14"),max(day_index)),
	y=c(1.55,2.55,3.55),
	yend=c(1.55,2.55,3.55)
)

############
#..........#
#.PANEL 1C.#
#..........#
############

panel_1c <- 

ggplot(
data=subset(dataframe, category == "pax_1_month" & country %in% c("gp","mq","re")),
aes(x = day_index, y = country, fill = as.numeric(value))
)+ 

geom_tile(width=1, height=0.9)+
scale_fill_distiller(
	palette = "Blues",
	na.value = NA,
	direction=1,
	name = "Panel C: Monthly air traffic, per thousand passengers",
)+

scale_y_discrete(labels=c("gp"=expression("Paris" %<->% "Guadeloupe"), "mq"=expression("Paris" %<->% "Martinique"),"re"=expression("Paris" %<->% "R�union")))+
theme(
		text = element_text(family = windowsFont("serif")),
		axis.title.x=element_blank(),
		#axis.text.x=element_blank(),
		#axis.text.x = element_text(angle = 0, hjust = 1),
		axis.ticks.x=element_blank(),
		axis.title.y=element_blank(),
		#axis.text.y=element_blank(),
		axis.ticks.y=element_blank(),
		panel.background = element_blank(),
		panel.grid.major.y = element_blank(),
		panel.grid.major.x = element_line(colour = "grey"),
		panel.border = element_blank(),
		legend.position="top",
		legend.direction="horizontal",
		legend.justification="left",
		legend.box = "horizontal",
		strip.text= element_blank()
)+

scale_x_date(
		date_breaks = "month",
    		labels = scales::label_date_short(),
		limits = c(min(day_index), max(day_index))
)+

# COVID-19 PASSPORTS
annotate("segment", colour = "red", size=1.5,
	x = as.Date("2021-06-09"),
	xend = as.Date("2021-06-09"),
	y = .4,
	yend = 3.6)+

# QUARANTINE PERIODS
# Martinique
annotate("segment", colour = "black", size=1.5,
	x = as.Date("2020-03-27"),
	xend = as.Date("2021-06-08"),
	y = 2.55,
	yend = 2.55)+

# Guadeloupe
annotate("segment", colour = "black", size=1.5,
	x = as.Date("2020-04-20"),
	xend = as.Date("2021-06-08"),
 	y = 1.55,
	yend = 1.55)+

# R�union
annotate("segment", colour = "black", size=1.5,
	x = as.Date("2020-03-30"),
	xend = as.Date("2021-06-08"),
 	y = .55,
	yend = .55)

############
#..........#
#.DISPLAY..#
#..........#
#.FIGURE 1.#
#..........#
############

## display Figure 1 ----------------
plot_grid(align="v",axis="l",nrow=3,
panel_1a,
panel_1b,
panel_1c
);


##############
#............#
#.STATISTICS.#
#............#
##############

################
#..............#
#....WELCH.....#
#...t-tests....#
#..............#
################
welch_t_test_summary_with_sd <- function(A,B,date){
	print(t.test(coredata(A[date]),coredata(B[date]),alternative = "two.sided",var.equal = FALSE));
	cat(".....................\ngroup A: summary\n");
	print(summary(A[date]));
	cat("group A: sd\n");
	print(sd(A[date],na.rm=T));
	cat("\n.....................\ngroup B: summary\n");
	print(summary(B[date]));
	cat("group B: sd\n");
	print(sd(B[date],na.rm=T));
}

welch_t_test_summary_with_sd_on_same_time_series <- function(A){
	print(t.test(coredata(A["::2021-06-08"]),coredata(A["2021-06-09::"]),alternative = "two.sided",var.equal = FALSE)); # Welch
#	print(wilcox.test(coredata(A["::2021-06-08"]),coredata(A["2021-06-09::"])));
	cat(".....................\n<9th June 2021: summary\n");
	print(summary(A["::2021-06-08"]));
	cat("<9th June 2021: sd\n");
	print(sd(A["::2021-06-08"],na.rm=T));
	cat("\n.....................\n>9th June 2021: summary\n");
	print(summary(A["2021-06-09::"]));
	cat(">9th June 2021: sd\n");
	print(sd(A["2021-06-09::"],na.rm=T));
}

## test the difference between overseas and mailand France
## Deaths ---------------------------------------------------
# Before 9th June 2021
welch_t_test_summary_with_sd(	# Guadeloupe vs mainland France
death_rate_14_day_gp,
death_rate_14_day_fr,
"::2021-06-08"
)

welch_t_test_summary_with_sd(	# Martinique vs mainland France
death_rate_14_day_mq,
death_rate_14_day_fr,
"::2021-06-08"
)

welch_t_test_summary_with_sd(	# R�union vs mainland France
death_rate_14_day_re,
death_rate_14_day_fr,
"::2021-06-08"
)

# Since 9th June 2021
welch_t_test_summary_with_sd(	# Guadeloupe vs mainland France
death_rate_14_day_gp,
death_rate_14_day_fr,
"2021-06-09::"
)

welch_t_test_summary_with_sd(	# Martinique vs mainland France
death_rate_14_day_mq,
death_rate_14_day_fr,
"2021-06-09::"
)

welch_t_test_summary_with_sd(	# R�union vs mainland France
death_rate_14_day_re,
death_rate_14_day_fr,
"2021-06-09::"
)

## Cases ----------------------------------------------------
# Before 9th June 2021
welch_t_test_summary_with_sd(	# Guadeloupe vs mainland France
case_rate_14_day_gp,
case_rate_14_day_fr,
"::2021-06-08"
)

welch_t_test_summary_with_sd(	# Martinique vs mainland France
case_rate_14_day_mq,
case_rate_14_day_fr,
"::2021-06-08"
)

welch_t_test_summary_with_sd(	# R�union vs mainland France
case_rate_14_day_re,
case_rate_14_day_fr,
"::2021-06-08"
)


# Since 9th June 2021	
welch_t_test_summary_with_sd(	# Guadeloupe vs mainland France
case_rate_14_day_gp,
case_rate_14_day_fr,
"2021-06-09::"
)

welch_t_test_summary_with_sd(	# Martinique vs mainland France
case_rate_14_day_mq,
case_rate_14_day_fr,
"2021-06-09::"
)

welch_t_test_summary_with_sd(	# R�union vs mainland France
case_rate_14_day_re,
case_rate_14_day_fr,
"2021-06-09::"
)


########################
#......................#
#...TIME CORRELATION...#
#......................#
#.......between........#
#......................#
#.......COVID-19.......#
#..........&...........#
#.........PAX..........#
#......................#
########################
library(forecast)

## print in R console the time and value of the best and worst fits btw two time series
lagged_cor <- function(A,B,lag,date){
period <- if (date=="::2021-06-08"){
	"pre VIPs"}
	else{
	"post VIPs"}
a <- coredata(A[date])[,1]
b <- coredata(B[date])[,1]
main <- 
	if (
		gsub("(pax_1_day_)","",names(B))!= names(B)
	){
#	as.character(
paste(
		c(toupper(gsub("(_rate_14_day_gp|_rate_14_day_mq|_rate_14_day_re|_rate_14_day_fr)","",names(A)))," ~ PAX in ",toupper(gsub("(pax_1_day_)","",names(B))),"\n",period)
		,collapse="")
#	)
}
else {
#	as.character(
		paste(
			c(
				"DEATH ~ CASE in ",toupper(gsub("(case_rate_14_day_|death_rate_14_day_|pax_1_day_)","",names(B))),"\n",
				period
			)
			,collapse=""
		)
#	)
}
c <- new_ccf(a,b,
	lag.max=lag,main=main) # instead of main=main 
r_max <- max(unlist(coredata(c)[[1]]))
r_min <- min(unlist(coredata(c)[[1]]))
r_max_occurence <- unlist(coredata(c)[[1]])==r_max
r_min_occurence <- unlist(coredata(c)[[1]])==r_min
r_max_lag <- unlist(coredata(c)[[4]])[r_max_occurence]
r_min_lag <- unlist(coredata(c)[[4]])[r_min_occurence]

cat(paste(
		c("....................................\n",
		names(A),"~",names(B),"\n period ",date,"\n",
		"converge [",round(r_max,2),"] at",r_max_lag,
		"\n diverge [",round(r_min,2),"] at",r_min_lag,
		"\n....................................\n"),
		sep=" "));
}


# Graphics version of lagged_cor() function
###########################################
lagged_cor_graph <- function(A,B,lag,date,title){
a <- coredata(A[date])[,1]
b <- coredata(B[date])[,1]

name_A <-
	if (
gsub("(_rate_14_day_gp|_rate_14_day_mq|_1_day_gp|_1_day_mq)","",names(A))
=="case"){
	"COVID-19 transmission"
	}else{
		if(gsub("(_rate_14_day_gp|_rate_14_day_mq|_1_day_gp|_1_day_mq)","",names(A))=="death"){
		"COVID-19 mortality"
		}else{
		"Air traffic"
		}}

name_B <-
	if (gsub("(_rate_14_day_gp|_rate_14_day_mq|_1_day_gp|_1_day_mq)","",names(B))=="case"){
	"COVID-19 transmission"
	}else{
		if(gsub("(_rate_14_day_gp|_rate_14_day_mq|_1_day_gp|_1_day_mq)","",names(B))=="death"){
			if(gsub("(_rate_14_day_gp|_rate_14_day_mq|_1_day_gp|_1_day_mq)","",names(A))=="case"){
			"mortality"
			}else{
			"COVID-19 mortality"
			}
		}else{
		"Air traffic"
		}}

main <- if(title == T){
	as.character(paste(
		c(name_A," ~ ", name_B)
		,collapse="")
	)
	} else {
	""
	}


c <- new_ccf(a,b,cex.axis=1.5,
	lag.max=lag,main="")
title(main=main,
	cex.main=2, # font size
	line=1,	# vertical alignment
	oma=rep(0,4)) # outer margins

r_max <- max(unlist(coredata(c)[[1]]))
r_min <- min(unlist(coredata(c)[[1]]))
r_max_occurence <- unlist(coredata(c)[[1]])==r_max
r_min_occurence <- unlist(coredata(c)[[1]])==r_min
r_max_lag <- unlist(coredata(c)[[4]])[r_max_occurence]
r_min_lag <- unlist(coredata(c)[[4]])[r_min_occurence]

}

## modify the forecast::seasonalaxis() function ------------------
## see https://github.com/robjhyndman/forecast/blob/master/R/acf.R
## to ------------------------------------------------------------
## force all panels to have their y-axis ranging between -1 and 1
## which ease visual comparison in the graphic -------------------
new_seasonalaxis <- function(frequency, nlags, type, plot=TRUE) {
  # List of unlabelled tick points
  out2 <- NULL
  # Check for non-seasonal data
  if (length(frequency) == 1) {
    # Compute number of seasonal periods
    np <- trunc(nlags / frequency)
    evenfreq <- (frequency %% 2L) == 0L

    # Defaults for labelled tick points
    if (type == "acf") {
      out <- pretty(1:nlags)
    } else {
      out <- pretty(-nlags:nlags)
    }

    if (frequency == 1) {
      if (type == "acf" && nlags <= 16) {
        out <- 1:nlags
      } else if (type == "ccf" && nlags <= 8) {
        out <- (-nlags:nlags)
      } else {
        if (nlags <= 30 && type == "acf") {
          out2 <- 1:nlags
        } else if (nlags <= 15 && type == "ccf") {
          out2 <- (-nlags:nlags)
        }
        if (!is.null(out2)) {
          out <- pretty(out2)
        }
      }
    }
    else if (frequency > 1 &&
      ((type == "acf" && np >= 2L) || (type == "ccf" && np >= 1L))) {
      if (type == "acf" && nlags <= 40) {
        out <- frequency * (1:np)
        out2 <- 1:nlags
        # Add half-years
        if (nlags <= 30 && evenfreq && np <= 3) {
          out <- c(out, frequency * ((1:np) - 0.5))
        }
      }
      else if (type == "ccf" && nlags <= 20) {
        out <- frequency * (-np:np)
        out2 <- (-nlags:nlags)
        # Add half-years
        if (nlags <= 15 && evenfreq && np <= 3) {
          out <- c(out, frequency * ((-np:np) + 0.5))
        }
      }
      else if (np < (12 - 4 * (type == "ccf"))) {
        out <- frequency * (-np:np)
      }
    }
  }
  else {
    # Determine which frequency to show
    np <- trunc(nlags / frequency)
    frequency <- frequency[which(np <= 16)]
    if (length(frequency) > 0L) {
      frequency <- min(frequency)
    } else {
      frequency <- 1
    }
    out <- seasonalaxis(frequency, nlags, type, plot = FALSE)
  }
## modification occurs here ---- insertion of ",cex.axis=1"
  if (plot) {
    axis(1, at = out, cex.axis= 1)
    if (!is.null(out2)) {
      axis(1, at = out2, tcl = -0.2, labels = FALSE,cex.axis= 1)
    }
  }
  else {
    return(out)
  }
};

## modify the forecast::Ccf() function ---------------------------
## see https://github.com/robjhyndman/forecast/blob/master/R/acf.R
## to ------------------------------------------------------------
## dispay in as a label of y-axes "r", and "day lag" in x-axis ---
new_ccf <-
function (x, y, lag.max = NULL, type = c("correlation", 
    "covariance"), plot = TRUE, na.action = na.contiguous, 
    ...) 
{


    type <- match.arg(type)
    if (is.null(lag.max)) {
        lag.max <- as.integer(max(floor(10 * log10(NROW(x))), 
            2 * frequency(x)))
    }
    ccf.out <- stats::ccf(x, y, plot = FALSE, type = type, lag.max = lag.max, 
        na.action = na.action)
    nlags <- (dim(ccf.out$lag)[1] - 1)/2
    ccf.out$lag[, 1, 1] <- -nlags:nlags
    if (plot) {
        vnames <- c(deparse(substitute(x))[1L], deparse(substitute(y))[1L])
        ccf.out$snames <- paste(vnames, collapse = " & ")
        plot(ccf.out,
		ylab = "r", xlab = "day lag",
		 xaxt = "n",
		#cex.main=3, 
  		#cex.names=4, # Size of labs 
		ylim=c(-1,1), # Y LIMITS
		type="l",lwd=2, # Lines
		 ...)
        new_seasonalaxis(frequency(x), nlags, type = "ccf")
        return(invisible(ccf.out))
    }
    else {
        return(ccf.out)
    }
}


###########################
# ........................#
# ........FIGURE 2........#
# ........................#
# .GRAPHIC VISUALISATION..#
# ...........OF...........#
# ...TIME CORRELATIONS....#
# ........................#
###########################

## display Figure 2 ----------------------------------------------------------------------------
par(mfrow = c(3,6))
lagged_cor(log(death_rate_14_day_mq+1),pax_1_day_mq,50,"::2021-06-08")
lagged_cor(log(case_rate_14_day_mq+1),pax_1_day_mq,50,"::2021-06-08")
lagged_cor(log(death_rate_14_day_mq+1),log(case_rate_14_day_mq+1),50,"::2021-06-08")
rect(par("usr")[1],par("usr")[3],par("usr")[2],par("usr")[4],col = "grey", density=20, border=1) # graphic parameters

lagged_cor(log(death_rate_14_day_mq+1),pax_1_day_mq,50,"2021-06-09::")
lagged_cor(log(case_rate_14_day_mq+1),pax_1_day_mq,50,"2021-06-09::")
lagged_cor(log(death_rate_14_day_mq+1),log(case_rate_14_day_mq+1),50,"2021-06-09::")
rect(par("usr")[1],par("usr")[3],par("usr")[2],par("usr")[4],col = "grey", density=20, border=1)

lagged_cor(log(death_rate_14_day_gp+1),pax_1_day_gp,50,"::2021-06-08")
lagged_cor(log(case_rate_14_day_gp+1),pax_1_day_gp,50,"::2021-06-08")
lagged_cor(log(death_rate_14_day_gp+1),log(case_rate_14_day_gp+1),50,"::2021-06-08")
rect(par("usr")[1],par("usr")[3],par("usr")[2],par("usr")[4],col = "grey", density=20, border=1)

lagged_cor(log(death_rate_14_day_gp+1),pax_1_day_gp,50,"2021-06-09::")
lagged_cor(log(case_rate_14_day_gp+1),pax_1_day_gp,50,"2021-06-09::")
lagged_cor(log(death_rate_14_day_gp+1),log(case_rate_14_day_gp+1),50,"2021-06-09::")
rect(par("usr")[1],par("usr")[3],par("usr")[2],par("usr")[4],col = "grey", density=20, border=1)

lagged_cor(log(death_rate_14_day_re+1),pax_1_day_re,50,"::2021-06-08")
lagged_cor(log(case_rate_14_day_re+1),pax_1_day_re,50,"::2021-06-08")
lagged_cor(log(death_rate_14_day_re+1),log(case_rate_14_day_re+1),50,"::2021-06-08")
rect(par("usr")[1],par("usr")[3],par("usr")[2],par("usr")[4],col = "grey", density=20, border=1)

lagged_cor(log(death_rate_14_day_re+1),pax_1_day_re,50,"2021-06-09::")
lagged_cor(log(case_rate_14_day_re+1),pax_1_day_re,50,"2021-06-09::")
lagged_cor(log(death_rate_14_day_re+1),log(case_rate_14_day_re+1),50,"2021-06-09::")
rect(par("usr")[1],par("usr")[3],par("usr")[2],par("usr")[4],col = "grey", density=20, border=1)

################################
#.............CHECK............#
#..............the.............#
#...PATTERNS OF CORRELATION....#
#.............with.............#
#.........SCATTERPLOTS.........#
#..............and.............#
#.......DATA DISTRIBUTIONS.....#
#..............................#
################################

library(astsa)
# for more details on the use of scatterplots --------
# see https://online.stat.psu.edu/stat510/lesson/8/8.2
# or https://archive.ph/M4B7Q ------------------------

cross_lag_plot <- function (series1, series2, max.lag = 0, corr = TRUE, smooth = TRUE, # changing x and ylab from atsa::lag2.plot()
    col = gray(0.1), lwl = 1, bgl = "white", box.col = 8, 
    ...) 
{
    as.ts = stats::as.ts
    par = graphics::par
    plot = graphics::plot
    lines = graphics::lines
    ts.intersect = stats::ts.intersect
    legend = graphics::legend
    name1 = paste("A", "(t-", 
        sep = "")
    name2 = paste("B", "(t)", 
        sep = "")
    series1 = as.ts(series1)
    series2 = as.ts(series2)
    max.lag = as.integer(max.lag)
    m1 = max.lag + 1
    prow = ceiling(sqrt(m1))
    pcol = ceiling(m1/prow)
    a = stats::ccf(series1, series2, max.lag, plot = FALSE)$acf
    old.par <- par(no.readonly = TRUE)
    par(mfrow = c(prow, pcol))
    for (h in 0:max.lag) {
        tsplot(stats::lag(series1, -h), series2, xy.labels = FALSE, 
            type = "p", xlab = paste(name1, h, ")", 
                sep = ""), ylab = name2, col = col, ...)
        if (smooth == TRUE) 
            lines(stats::lowess(ts.intersect(stats::lag(series1, 
                -h), series2)[, 1], ts.intersect(stats::lag(series1, 
                -h), series2)[, 2]), col = 2, lwd = lwl)
        if (corr == TRUE) 
            legend("topright", legend = round(a[m1 - h], 
                digits = 2), text.col = 4, bg = bgl, adj = 0.25, 
                cex = 0.85, box.col = box.col)
        on.exit(par(old.par))
    }
}

## display the scatterplots 2 -----------------------------------------------------------------------------------------
cross_lag_plot(na.omit(pax_1_day_gp["2021-06-09::"]),na.omit(log(death_rate_14_day_gp["2021-06-09::"]+1)),40)


## -----------------------------------------------------------------------------------------------------------------------------

########################################################################
# CHECK DATA DISTRIBUTION, a (very) important step in data exploration #
########################################################################
# It has to look more "normally distributed" after log transformation
# otherwise, there is no reason to use log scales
# Therefore, it is presented here, but has to be done at the early stage of data exploration

hist(death_rate_14_day_mq["2021-06-09::"]); hist(log(death_rate_14_day_mq["2021-06-09::"]+1))
# repeat both above histogrammes ... for all the time series ... before and since 9th June 2021


#########################################################
# CHECK THE IMPACT OF LOG TRANSFORMATION ON TIME SERIES #
#########################################################

## Importantly,
## this visualisation helps to appreciate how the log transformation
## impacts the limit btw above- and below-average parts within each time series.
## PERFORM it before and since 9th June 2021, separately

par(mfrow = c(3,2))
plot(log(death_rate_14_day_mq+1),ylim=c(0,10))
plot(log(death_rate_14_day_gp+1),ylim=c(0,10))
plot(log(case_rate_14_day_mq+1),ylim=c(0,10))
plot(log(case_rate_14_day_gp+1),ylim=c(0,10))
plot(pax_1_day_mq,ylim=c(0,5))
plot(pax_1_day_gp,ylim=c(0,5))

par(mfrow = c(3,2))
plot(death_rate_14_day_mq)
plot(death_rate_14_day_gp)
plot(case_rate_14_day_mq)
plot(case_rate_14_day_gp)
plot(pax_1_day_mq,ylim=c(0,5))
plot(pax_1_day_gp,ylim=c(0,5))


# END OF THE SCRIPT ---------------------------------------------------------------------------------------------
#################################################################################################################
