# Supplementary material for: Impact of Vaccine and Immunity Passports in the Context of COVID-19: A Time Series Analysis in Overseas France
Source: Vaccines (Basel). 2022 May 26;10(6):852. doi: 10.3390/vaccines10060852 (PMC9229335; doi:10.3390/vaccines10060852)
Supplement: Supplementary file 1 [file vaccines-10-00852-s001.zip › supplementary materials/tendanciel/tendanciel.csv]

Date	PTP	FDF	REU
01/01/2020	155.3325554	129.942428	139.7661169
01/02/2020	140.6545455	123.5428571	130.5952381
01/03/2020	99.56375839	86.91044776	92.72314675
01/04/2020	3.975308642	3.226277372	4.056152927
01/05/2020	5.788679245	4.219745223	4.382871537
01/06/2020	20.11819596	15.10747664	18.88888889
01/07/2020	70.60756972	60.05460061	52.19594595
01/08/2020	97.56551724	76.76602086	65.70135747
01/09/2020	45.92307692	37.80645161	62.90540541
01/10/2020	51	52	86
01/11/2020	28	21	35
01/12/2020	92	74	90
01/01/2021	130	103	97
01/02/2021	40	46	30
01/03/2021	23	18	17
01/04/2021	23	17	15
01/05/2021	26	25	22
01/06/2021	66	53	49
01/07/2021	139	114	125
01/08/2021	129	85	113
01/09/2021	49	38	77
01/10/2021	67	58	124
01/11/2021	82	67	123
01/12/2021	113	105	149
01/01/2022	110	102	128
