# Supplementary material for: Impact of Vaccine and Immunity Passports in the Context of COVID-19: A Time Series Analysis in Overseas France
Source: Vaccines (Basel). 2022 May 26;10(6):852. doi: 10.3390/vaccines10060852 (PMC9229335; doi:10.3390/vaccines10060852)
Supplement: Supplementary file 1 [file vaccines-10-00852-s001.zip › supplementary materials/who_dashboard/WHO-COVID-19-global-data.csv]

Date_reported	Country_code	Country	WHO_region	New_cases	Cumulative_cases	New_deaths	Cumulative_deaths
03/01/2020	AF	Afghanistan	EMRO	0	0	0	0
04/01/2020	AF	Afghanistan	EMRO	0	0	0	0
05/01/2020	AF	Afghanistan	EMRO	0	0	0	0
06/01/2020	AF	Afghanistan	EMRO	0	0	0	0
07/01/2020	AF	Afghanistan	EMRO	0	0	0	0
08/01/2020	AF	Afghanistan	EMRO	0	0	0	0
09/01/2020	AF	Afghanistan	EMRO	0	0	0	0
10/01/2020	AF	Afghanistan	EMRO	0	0	0	0
11/01/2020	AF	Afghanistan	EMRO	0	0	0	0
12/01/2020	AF	Afghanistan	EMRO	0	0	0	0
13/01/2020	AF	Afghanistan	EMRO	0	0	0	0
14/01/2020	AF	Afghanistan	EMRO	0	0	0	0
15/01/2020	AF	Afghanistan	EMRO	0	0	0	0
16/01/2020	AF	Afghanistan	EMRO	0	0	0	0
17/01/2020	AF	Afghanistan	EMRO	0	0	0	0
18/01/2020	AF	Afghanistan	EMRO	0	0	0	0
19/01/2020	AF	Afghanistan	EMRO	0	0	0	0
20/01/2020	AF	Afghanistan	EMRO	0	0	0	0
21/01/2020	AF	Afghanistan	EMRO	0	0	0	0
22/01/2020	AF	Afghanistan	EMRO	0	0	0	0
23/01/2020	AF	Afghanistan	EMRO	0	0	0	0
24/01/2020	AF	Afghanistan	EMRO	0	0	0	0
25/01/2020	AF	Afghanistan	EMRO	0	0	0	0
26/01/2020	AF	Afghanistan	EMRO	0	0	0	0
27/01/2020	AF	Afghanistan	EMRO	0	0	0	0
28/01/2020	AF	Afghanistan	EMRO	0	0	0	0
29/01/2020	AF	Afghanistan	EMRO	0	0	0	0
30/01/2020	AF	Afghanistan	EMRO	0	0	0	0
31/01/2020	AF	Afghanistan	EMRO	0	0	0	0
01/02/2020	AF	Afghanistan	EMRO	0	0	0	0
02/02/2020	AF	Afghanistan	EMRO	0	0	0	0
03/02/2020	AF	Afghanistan	EMRO	0	0	0	0
04/02/2020	AF	Afghanistan	EMRO	0	0	0	0
05/02/2020	AF	Afghanistan	EMRO	0	0	0	0
06/02/2020	AF	Afghanistan	EMRO	0	0	0	0
07/02/2020	AF	Afghanistan	EMRO	0	0	0	0
08/02/2020	AF	Afghanistan	EMRO	0	0	0	0
09/02/2020	AF	Afghanistan	EMRO	0	0	0	0
10/02/2020	AF	Afghanistan	EMRO	0	0	0	0
11/02/2020	AF	Afghanistan	EMRO	0	0	0	0
12/02/2020	AF	Afghanistan	EMRO	0	0	0	0
13/02/2020	AF	Afghanistan	EMRO	0	0	0	0
14/02/2020	AF	Afghanistan	EMRO	0	0	0	0
15/02/2020	AF	Afghanistan	EMRO	0	0	0	0
16/02/2020	AF	Afghanistan	EMRO	0	0	0	0
17/02/2020	AF	Afghanistan	EMRO	0	0	0	0
18/02/2020	AF	Afghanistan	EMRO	0	0	0	0
19/02/2020	AF	Afghanistan	EMRO	0	0	0	0
20/02/2020	AF	Afghanistan	EMRO	0	0	0	0
21/02/2020	AF	Afghanistan	EMRO	0	0	0	0
22/02/2020	AF	Afghanistan	EMRO	0	0	0	0
23/02/2020	AF	Afghanistan	EMRO	0	0	0	0
24/02/2020	AF	Afghanistan	EMRO	5	5	0	0
25/02/2020	AF	Afghanistan	EMRO	0	5	0	0
26/02/2020	AF	Afghanistan	EMRO	0	5	0	0
27/02/2020	AF	Afghanistan	EMRO	0	5	0	0
28/02/2020	AF	Afghanistan	EMRO	0	5	0	0
29/02/2020	AF	Afghanistan	EMRO	0	5	0	0
01/03/2020	AF	Afghanistan	EMRO	0	5	0	0
02/03/2020	AF	Afghanistan	EMRO	0	5	0	0
03/03/2020	AF	Afghanistan	EMRO	0	5	0	0
04/03/2020	AF	Afghanistan	EMRO	0	5	0	0
05/03/2020	AF	Afghanistan	EMRO	0	5	0	0
06/03/2020	AF	Afghanistan	EMRO	0	5	0	0
07/03/2020	AF	Afghanistan	EMRO	3	8	0	0
08/03/2020	AF	Afghanistan	EMRO	0	8	0	0
09/03/2020	AF	Afghanistan	EMRO	0	8	0	0
10/03/2020	AF	Afghanistan	EMRO	0	8	0	0
11/03/2020	AF	Afghanistan	EMRO	3	11	0	0
12/03/2020	AF	Afghanistan	EMRO	0	11	0	0
13/03/2020	AF	Afghanistan	EMRO	0	11	0	0
14/03/2020	AF	Afghanistan	EMRO	3	14	0	0
15/03/2020	AF	Afghanistan	EMRO	6	20	0	0
16/03/2020	AF	Afghanistan	EMRO	5	25	0	0
17/03/2020	AF	Afghanistan	EMRO	-1	24	0	0
18/03/2020	AF	Afghanistan	EMRO	0	24	0	0
19/03/2020	AF	Afghanistan	EMRO	0	24	0	0
20/03/2020	AF	Afghanistan	EMRO	0	24	0	0
21/03/2020	AF	Afghanistan	EMRO	0	24	0	0
22/03/2020	AF	Afghanistan	EMRO	10	34	0	0
23/03/2020	AF	Afghanistan	EMRO	6	40	1	1
24/03/2020	AF	Afghanistan	EMRO	2	42	0	1
25/03/2020	AF	Afghanistan	EMRO	32	74	0	1
26/03/2020	AF	Afghanistan	EMRO	6	80	1	2
27/03/2020	AF	Afghanistan	EMRO	11	91	0	2
28/03/2020	AF	Afghanistan	EMRO	15	106	0	2
29/03/2020	AF	Afghanistan	EMRO	8	114	2	4
30/03/2020	AF	Afghanistan	EMRO	0	114	0	4
31/03/2020	AF	Afghanistan	EMRO	52	166	0	4
01/04/2020	AF	Afghanistan	EMRO	26	192	0	4
02/04/2020	AF	Afghanistan	EMRO	43	235	0	4
03/04/2020	AF	Afghanistan	EMRO	34	269	1	5
04/04/2020	AF	Afghanistan	EMRO	1	270	0	5
05/04/2020	AF	Afghanistan	EMRO	29	299	2	7
06/04/2020	AF	Afghanistan	EMRO	38	337	0	7
07/04/2020	AF	Afghanistan	EMRO	30	367	4	11
08/04/2020	AF	Afghanistan	EMRO	56	423	3	14
09/04/2020	AF	Afghanistan	EMRO	21	444	1	15
10/04/2020	AF	Afghanistan	EMRO	77	521	0	15
11/04/2020	AF	Afghanistan	EMRO	0	521	0	15
12/04/2020	AF	Afghanistan	EMRO	34	555	3	18
13/04/2020	AF	Afghanistan	EMRO	52	607	1	19
14/04/2020	AF	Afghanistan	EMRO	58	665	3	22
15/04/2020	AF	Afghanistan	EMRO	105	770	3	25
16/04/2020	AF	Afghanistan	EMRO	24	794	4	29
17/04/2020	AF	Afghanistan	EMRO	51	845	1	30
18/04/2020	AF	Afghanistan	EMRO	63	908	0	30
19/04/2020	AF	Afghanistan	EMRO	25	933	0	30
20/04/2020	AF	Afghanistan	EMRO	63	996	3	33
21/04/2020	AF	Afghanistan	EMRO	30	1026	3	36
22/04/2020	AF	Afghanistan	EMRO	66	1092	0	36
23/04/2020	AF	Afghanistan	EMRO	84	1176	4	40
24/04/2020	AF	Afghanistan	EMRO	50	1226	0	40
25/04/2020	AF	Afghanistan	EMRO	104	1330	3	43
26/04/2020	AF	Afghanistan	EMRO	133	1463	6	49
27/04/2020	AF	Afghanistan	EMRO	68	1531	1	50
28/04/2020	AF	Afghanistan	EMRO	172	1703	10	60
29/04/2020	AF	Afghanistan	EMRO	124	1827	0	60
30/04/2020	AF	Afghanistan	EMRO	0	1827	0	60
01/05/2020	AF	Afghanistan	EMRO	344	2171	4	64
02/05/2020	AF	Afghanistan	EMRO	298	2469	8	72
03/05/2020	AF	Afghanistan	EMRO	0	2469	0	72
04/05/2020	AF	Afghanistan	EMRO	0	2469	0	72
05/05/2020	AF	Afghanistan	EMRO	0	2469	0	72
06/05/2020	AF	Afghanistan	EMRO	755	3224	23	95
07/05/2020	AF	Afghanistan	EMRO	168	3392	9	104
08/05/2020	AF	Afghanistan	EMRO	171	3563	1	105
09/05/2020	AF	Afghanistan	EMRO	0	3563	0	105
10/05/2020	AF	Afghanistan	EMRO	839	4402	14	119
11/05/2020	AF	Afghanistan	EMRO	262	4664	1	120
12/05/2020	AF	Afghanistan	EMRO	303	4967	7	127
13/05/2020	AF	Afghanistan	EMRO	0	4967	0	127
14/05/2020	AF	Afghanistan	EMRO	372	5339	9	136
15/05/2020	AF	Afghanistan	EMRO	714	6053	17	153
16/05/2020	AF	Afghanistan	EMRO	349	6402	15	168
17/05/2020	AF	Afghanistan	EMRO	233	6635	1	169
18/05/2020	AF	Afghanistan	EMRO	437	7072	4	173
19/05/2020	AF	Afghanistan	EMRO	583	7655	4	177
20/05/2020	AF	Afghanistan	EMRO	490	8145	10	187
21/05/2020	AF	Afghanistan	EMRO	531	8676	6	193
22/05/2020	AF	Afghanistan	EMRO	540	9216	12	205
23/05/2020	AF	Afghanistan	EMRO	736	9952	10	215
24/05/2020	AF	Afghanistan	EMRO	716	10668	7	222
25/05/2020	AF	Afghanistan	EMRO	512	11180	1	223
26/05/2020	AF	Afghanistan	EMRO	737	11917	1	224
27/05/2020	AF	Afghanistan	EMRO	548	12465	6	230
28/05/2020	AF	Afghanistan	EMRO	637	13102	9	239
29/05/2020	AF	Afghanistan	EMRO	643	13745	11	250
30/05/2020	AF	Afghanistan	EMRO	784	14529	2	252
31/05/2020	AF	Afghanistan	EMRO	651	15180	2	254
01/06/2020	AF	Afghanistan	EMRO	656	15836	15	269
02/06/2020	AF	Afghanistan	EMRO	742	16578	5	274
03/06/2020	AF	Afghanistan	EMRO	775	17353	24	298
04/06/2020	AF	Afghanistan	EMRO	624	17977	5	303
05/06/2020	AF	Afghanistan	EMRO	1078	19055	10	313
06/06/2020	AF	Afghanistan	EMRO	582	19637	18	331
07/06/2020	AF	Afghanistan	EMRO	791	20428	30	361
08/06/2020	AF	Afghanistan	EMRO	575	21003	12	373
09/06/2020	AF	Afghanistan	EMRO	305	21308	7	380
10/06/2020	AF	Afghanistan	EMRO	920	22228	29	409
11/06/2020	AF	Afghanistan	EMRO	748	22976	21	430
12/06/2020	AF	Afghanistan	EMRO	656	23632	20	450
13/06/2020	AF	Afghanistan	EMRO	556	24188	5	455
14/06/2020	AF	Afghanistan	EMRO	664	24852	20	475
15/06/2020	AF	Afghanistan	EMRO	761	25613	5	480
16/06/2020	AF	Afghanistan	EMRO	106	25719	8	488
17/06/2020	AF	Afghanistan	EMRO	1241	26960	20	508
18/06/2020	AF	Afghanistan	EMRO	463	27423	42	550
19/06/2020	AF	Afghanistan	EMRO	541	27964	2	552
20/06/2020	AF	Afghanistan	EMRO	419	28383	0	552
21/06/2020	AF	Afghanistan	EMRO	536	28919	33	585
22/06/2020	AF	Afghanistan	EMRO	310	29229	17	602
23/06/2020	AF	Afghanistan	EMRO	338	29567	20	622
24/06/2020	AF	Afghanistan	EMRO	159	29726	21	643
25/06/2020	AF	Afghanistan	EMRO	535	30261	36	679
26/06/2020	AF	Afghanistan	EMRO	85	30346	5	684
27/06/2020	AF	Afghanistan	EMRO	356	30702	23	707
28/06/2020	AF	Afghanistan	EMRO	351	31053	26	733
29/06/2020	AF	Afghanistan	EMRO	271	31324	4	737
30/06/2020	AF	Afghanistan	EMRO	121	31445	2	739
01/07/2020	AF	Afghanistan	EMRO	403	31848	39	778
02/07/2020	AF	Afghanistan	EMRO	260	32108	33	811
03/07/2020	AF	Afghanistan	EMRO	302	32410	12	823
04/07/2020	AF	Afghanistan	EMRO	348	32758	7	830
05/07/2020	AF	Afghanistan	EMRO	279	33037	38	868
06/07/2020	AF	Afghanistan	EMRO	113	33150	23	891
07/07/2020	AF	Afghanistan	EMRO	320	33470	33	924
08/07/2020	AF	Afghanistan	EMRO	210	33680	16	940
09/07/2020	AF	Afghanistan	EMRO	59	33739	1	941
10/07/2020	AF	Afghanistan	EMRO	541	34280	34	975
11/07/2020	AF	Afghanistan	EMRO	157	34437	4	979
12/07/2020	AF	Afghanistan	EMRO	100	34537	35	1014
13/07/2020	AF	Afghanistan	EMRO	4	34541	2	1016
14/07/2020	AF	Afghanistan	EMRO	285	34826	33	1049
15/07/2020	AF	Afghanistan	EMRO	200	35026	49	1098
16/07/2020	AF	Afghanistan	EMRO	130	35156	19	1117
17/07/2020	AF	Afghanistan	EMRO	159	35315	34	1151
18/07/2020	AF	Afghanistan	EMRO	60	35375	0	1151
19/07/2020	AF	Afghanistan	EMRO	186	35561	34	1185
20/07/2020	AF	Afghanistan	EMRO	34	35595	2	1187
21/07/2020	AF	Afghanistan	EMRO	106	35701	1	1188
22/07/2020	AF	Afghanistan	EMRO	112	35813	6	1194
23/07/2020	AF	Afghanistan	EMRO	188	36001	21	1215
24/07/2020	AF	Afghanistan	EMRO	66	36067	14	1229
25/07/2020	AF	Afghanistan	EMRO	55	36122	21	1250
26/07/2020	AF	Afghanistan	EMRO	121	36243	13	1263
27/07/2020	AF	Afghanistan	EMRO	106	36349	10	1273
28/07/2020	AF	Afghanistan	EMRO	105	36454	1	1274
29/07/2020	AF	Afghanistan	EMRO	103	36557	1	1275
30/07/2020	AF	Afghanistan	EMRO	71	36628	0	1275
31/07/2020	AF	Afghanistan	EMRO	0	36628	0	1275
01/08/2020	AF	Afghanistan	EMRO	168	36796	12	1287
02/08/2020	AF	Afghanistan	EMRO	0	36796	0	1287
03/08/2020	AF	Afghanistan	EMRO	0	36796	0	1287
04/08/2020	AF	Afghanistan	EMRO	37	36833	5	1292
05/08/2020	AF	Afghanistan	EMRO	82	36915	6	1298
06/08/2020	AF	Afghanistan	EMRO	67	36982	4	1302
07/08/2020	AF	Afghanistan	EMRO	41	37023	0	1302
08/08/2020	AF	Afghanistan	EMRO	78	37101	9	1311
09/08/2020	AF	Afghanistan	EMRO	39	37140	5	1316
10/08/2020	AF	Afghanistan	EMRO	0	37140	0	1316
11/08/2020	AF	Afghanistan	EMRO	215	37355	32	1348
12/08/2020	AF	Afghanistan	EMRO	76	37431	10	1358
13/08/2020	AF	Afghanistan	EMRO	79	37510	9	1367
14/08/2020	AF	Afghanistan	EMRO	7	37517	0	1367
15/08/2020	AF	Afghanistan	EMRO	120	37637	7	1374
16/08/2020	AF	Afghanistan	EMRO	45	37682	5	1379
17/08/2020	AF	Afghanistan	EMRO	0	37682	0	1379
18/08/2020	AF	Afghanistan	EMRO	3	37685	0	1379
19/08/2020	AF	Afghanistan	EMRO	0	37685	0	1379
20/08/2020	AF	Afghanistan	EMRO	160	37845	8	1387
21/08/2020	AF	Afghanistan	EMRO	97	37942	2	1389
22/08/2020	AF	Afghanistan	EMRO	38	37980	0	1389
23/08/2020	AF	Afghanistan	EMRO	59	38039	0	1389
24/08/2020	AF	Afghanistan	EMRO	46	38085	2	1391
25/08/2020	AF	Afghanistan	EMRO	71	38156	10	1401
26/08/2020	AF	Afghanistan	EMRO	43	38199	4	1405
27/08/2020	AF	Afghanistan	EMRO	16	38215	0	1405
28/08/2020	AF	Afghanistan	EMRO	11	38226	1	1406
29/08/2020	AF	Afghanistan	EMRO	3	38229	0	1406
30/08/2020	AF	Afghanistan	EMRO	0	38229	0	1406
31/08/2020	AF	Afghanistan	EMRO	19	38248	0	1406
01/09/2020	AF	Afghanistan	EMRO	34	38282	4	1410
02/09/2020	AF	Afghanistan	EMRO	47	38329	3	1413
03/09/2020	AF	Afghanistan	EMRO	45	38374	0	1413
04/09/2020	AF	Afghanistan	EMRO	0	38374	0	1413
05/09/2020	AF	Afghanistan	EMRO	16	38390	0	1413
06/09/2020	AF	Afghanistan	EMRO	94	38484	3	1416
07/09/2020	AF	Afghanistan	EMRO	96	38580	3	1419
08/09/2020	AF	Afghanistan	EMRO	26	38606	3	1422
09/09/2020	AF	Afghanistan	EMRO	24	38630	2	1424
10/09/2020	AF	Afghanistan	EMRO	28	38658	0	1424
11/09/2020	AF	Afghanistan	EMRO	34	38692	0	1424
12/09/2020	AF	Afghanistan	EMRO	35	38727	0	1424
13/09/2020	AF	Afghanistan	EMRO	75	38802	0	1424
14/09/2020	AF	Afghanistan	EMRO	56	38858	5	1429
15/09/2020	AF	Afghanistan	EMRO	43	38901	1	1430
16/09/2020	AF	Afghanistan	EMRO	40	38941	10	1440
17/09/2020	AF	Afghanistan	EMRO	17	38958	0	1440
18/09/2020	AF	Afghanistan	EMRO	11	38969	1	1441
19/09/2020	AF	Afghanistan	EMRO	36	39005	0	1441
20/09/2020	AF	Afghanistan	EMRO	125	39130	4	1445
21/09/2020	AF	Afghanistan	EMRO	30	39160	3	1448
22/09/2020	AF	Afghanistan	EMRO	22	39182	1	1449
23/09/2020	AF	Afghanistan	EMRO	49	39231	1	1450
24/09/2020	AF	Afghanistan	EMRO	25	39256	5	1455
25/09/2020	AF	Afghanistan	EMRO	16	39272	0	1455
26/09/2020	AF	Afghanistan	EMRO	6	39278	2	1457
27/09/2020	AF	Afghanistan	EMRO	35	39313	0	1457
28/09/2020	AF	Afghanistan	EMRO	12	39325	3	1460
29/09/2020	AF	Afghanistan	EMRO	15	39340	2	1462
30/09/2020	AF	Afghanistan	EMRO	14	39354	0	1462
01/10/2020	AF	Afghanistan	EMRO	17	39371	0	1462
02/10/2020	AF	Afghanistan	EMRO	5	39376	0	1462
03/10/2020	AF	Afghanistan	EMRO	7	39383	4	1466
04/10/2020	AF	Afghanistan	EMRO	44	39427	0	1466
05/10/2020	AF	Afghanistan	EMRO	81	39508	4	1470
06/10/2020	AF	Afghanistan	EMRO	64	39572	1	1471
07/10/2020	AF	Afghanistan	EMRO	62	39634	2	1473
08/10/2020	AF	Afghanistan	EMRO	68	39702	1	1474
09/10/2020	AF	Afghanistan	EMRO	77	39779	2	1476
10/10/2020	AF	Afghanistan	EMRO	10	39789	1	1477
11/10/2020	AF	Afghanistan	EMRO	96	39885	4	1481
12/10/2020	AF	Afghanistan	EMRO	71	39956	2	1483
13/10/2020	AF	Afghanistan	EMRO	58	40014	1	1484
14/10/2020	AF	Afghanistan	EMRO	66	40080	1	1485
15/10/2020	AF	Afghanistan	EMRO	32	40112	0	1485
16/10/2020	AF	Afghanistan	EMRO	47	40159	4	1489
17/10/2020	AF	Afghanistan	EMRO	68	40227	3	1492
18/10/2020	AF	Afghanistan	EMRO	59	40286	4	1496
19/10/2020	AF	Afghanistan	EMRO	87	40373	5	1501
20/10/2020	AF	Afghanistan	EMRO	88	40461	2	1503
21/10/2020	AF	Afghanistan	EMRO	0	40461	0	1503
22/10/2020	AF	Afghanistan	EMRO	49	40510	0	1503
23/10/2020	AF	Afghanistan	EMRO	116	40626	2	1505
24/10/2020	AF	Afghanistan	EMRO	61	40687	2	1507
25/10/2020	AF	Afghanistan	EMRO	81	40768	4	1511
26/10/2020	AF	Afghanistan	EMRO	65	40833	3	1514
27/10/2020	AF	Afghanistan	EMRO	104	40937	4	1518
28/10/2020	AF	Afghanistan	EMRO	95	41032	5	1523
29/10/2020	AF	Afghanistan	EMRO	113	41145	6	1529
30/10/2020	AF	Afghanistan	EMRO	123	41268	3	1532
31/10/2020	AF	Afghanistan	EMRO	66	41334	1	1533
01/11/2020	AF	Afghanistan	EMRO	91	41425	3	1536
02/11/2020	AF	Afghanistan	EMRO	76	41501	0	1536
03/11/2020	AF	Afghanistan	EMRO	132	41633	5	1541
04/11/2020	AF	Afghanistan	EMRO	95	41728	3	1544
05/11/2020	AF	Afghanistan	EMRO	86	41814	4	1548
06/11/2020	AF	Afghanistan	EMRO	121	41935	6	1554
07/11/2020	AF	Afghanistan	EMRO	40	41975	0	1554
08/11/2020	AF	Afghanistan	EMRO	58	42033	2	1556
09/11/2020	AF	Afghanistan	EMRO	126	42159	6	1562
10/11/2020	AF	Afghanistan	EMRO	138	42297	12	1574
11/11/2020	AF	Afghanistan	EMRO	166	42463	3	1577
12/11/2020	AF	Afghanistan	EMRO	146	42609	4	1581
13/11/2020	AF	Afghanistan	EMRO	186	42795	10	1591
14/11/2020	AF	Afghanistan	EMRO	174	42969	4	1595
15/11/2020	AF	Afghanistan	EMRO	66	43035	10	1605
16/11/2020	AF	Afghanistan	EMRO	205	43240	12	1617
17/11/2020	AF	Afghanistan	EMRO	163	43403	9	1626
18/11/2020	AF	Afghanistan	EMRO	225	43628	12	1638
19/11/2020	AF	Afghanistan	EMRO	223	43851	7	1645
20/11/2020	AF	Afghanistan	EMRO	377	44228	5	1650
21/11/2020	AF	Afghanistan	EMRO	215	44443	11	1661
22/11/2020	AF	Afghanistan	EMRO	60	44503	14	1675
23/11/2020	AF	Afghanistan	EMRO	203	44706	12	1687
24/11/2020	AF	Afghanistan	EMRO	282	44988	8	1695
25/11/2020	AF	Afghanistan	EMRO	290	45278	17	1712
26/11/2020	AF	Afghanistan	EMRO	212	45490	13	1725
27/11/2020	AF	Afghanistan	EMRO	226	45716	12	1737
28/11/2020	AF	Afghanistan	EMRO	123	45839	3	1740
29/11/2020	AF	Afghanistan	EMRO	127	45966	12	1752
30/11/2020	AF	Afghanistan	EMRO	249	46215	11	1763
01/12/2020	AF	Afghanistan	EMRO	283	46498	11	1774
02/12/2020	AF	Afghanistan	EMRO	219	46717	21	1795
03/12/2020	AF	Afghanistan	EMRO	263	46980	27	1822
04/12/2020	AF	Afghanistan	EMRO	278	47258	19	1841
05/12/2020	AF	Afghanistan	EMRO	130	47388	6	1847
06/12/2020	AF	Afghanistan	EMRO	253	47641	18	1865
07/12/2020	AF	Afghanistan	EMRO	260	47901	10	1875
08/12/2020	AF	Afghanistan	EMRO	235	48136	27	1902
09/12/2020	AF	Afghanistan	EMRO	230	48366	6	1908
10/12/2020	AF	Afghanistan	EMRO	174	48540	13	1921
11/12/2020	AF	Afghanistan	EMRO	213	48753	18	1939
12/12/2020	AF	Afghanistan	EMRO	73	48826	10	1949
13/12/2020	AF	Afghanistan	EMRO	126	48952	11	1960
14/12/2020	AF	Afghanistan	EMRO	321	49273	11	1971
15/12/2020	AF	Afghanistan	EMRO	211	49484	4	1975
16/12/2020	AF	Afghanistan	EMRO	219	49703	26	2001
17/12/2020	AF	Afghanistan	EMRO	224	49927	16	2017
18/12/2020	AF	Afghanistan	EMRO	275	50202	15	2032
19/12/2020	AF	Afghanistan	EMRO	254	50456	5	2037
20/12/2020	AF	Afghanistan	EMRO	80	50536	17	2054
21/12/2020	AF	Afghanistan	EMRO	142	50678	20	2074
22/12/2020	AF	Afghanistan	EMRO	210	50888	15	2089
23/12/2020	AF	Afghanistan	EMRO	182	51070	16	2105
24/12/2020	AF	Afghanistan	EMRO	287	51357	21	2126
25/12/2020	AF	Afghanistan	EMRO	238	51595	9	2135
26/12/2020	AF	Afghanistan	EMRO	169	51764	13	2148
27/12/2020	AF	Afghanistan	EMRO	84	51848	10	2158
28/12/2020	AF	Afghanistan	EMRO	159	52007	12	2170
29/12/2020	AF	Afghanistan	EMRO	140	52147	12	2182
30/12/2020	AF	Afghanistan	EMRO	183	52330	7	2189
31/12/2020	AF	Afghanistan	EMRO	0	52330	0	2189
01/01/2021	AF	Afghanistan	EMRO	183	52513	12	2201
02/01/2021	AF	Afghanistan	EMRO	73	52586	10	2211
03/01/2021	AF	Afghanistan	EMRO	123	52709	10	2221
04/01/2021	AF	Afghanistan	EMRO	200	52909	9	2230
05/01/2021	AF	Afghanistan	EMRO	102	53011	7	2237
06/01/2021	AF	Afghanistan	EMRO	94	53105	7	2244
07/01/2021	AF	Afghanistan	EMRO	102	53207	9	2253
08/01/2021	AF	Afghanistan	EMRO	125	53332	4	2257
09/01/2021	AF	Afghanistan	EMRO	68	53400	7	2264
10/01/2021	AF	Afghanistan	EMRO	89	53489	13	2277
11/01/2021	AF	Afghanistan	EMRO	49	53538	11	2288
12/01/2021	AF	Afghanistan	EMRO	46	53584	13	2301
13/01/2021	AF	Afghanistan	EMRO	106	53690	7	2308
14/01/2021	AF	Afghanistan	EMRO	85	53775	6	2314
15/01/2021	AF	Afghanistan	EMRO	56	53831	10	2324
16/01/2021	AF	Afghanistan	EMRO	107	53938	12	2336
17/01/2021	AF	Afghanistan	EMRO	46	53984	3	2339
18/01/2021	AF	Afghanistan	EMRO	78	54062	4	2343
19/01/2021	AF	Afghanistan	EMRO	79	54141	3	2346
20/01/2021	AF	Afghanistan	EMRO	137	54278	8	2354
21/01/2021	AF	Afghanistan	EMRO	125	54403	9	2363
22/01/2021	AF	Afghanistan	EMRO	80	54483	7	2370
23/01/2021	AF	Afghanistan	EMRO	76	54559	3	2373
24/01/2021	AF	Afghanistan	EMRO	36	54595	5	2378
25/01/2021	AF	Afghanistan	EMRO	77	54672	7	2385
26/01/2021	AF	Afghanistan	EMRO	78	54750	4	2389
27/01/2021	AF	Afghanistan	EMRO	104	54854	0	2389
28/01/2021	AF	Afghanistan	EMRO	37	54891	8	2397
29/01/2021	AF	Afghanistan	EMRO	48	54939	2	2399
30/01/2021	AF	Afghanistan	EMRO	69	55008	1	2400
31/01/2021	AF	Afghanistan	EMRO	15	55023	0	2400
01/02/2021	AF	Afghanistan	EMRO	36	55059	4	2404
02/02/2021	AF	Afghanistan	EMRO	62	55121	1	2405
03/02/2021	AF	Afghanistan	EMRO	53	55174	1	2406
04/02/2021	AF	Afghanistan	EMRO	57	55231	1	2407
05/02/2021	AF	Afghanistan	EMRO	34	55265	0	2407
06/02/2021	AF	Afghanistan	EMRO	65	55330	1	2408
07/02/2021	AF	Afghanistan	EMRO	5	55335	2	2410
08/02/2021	AF	Afghanistan	EMRO	24	55359	3	2413
09/02/2021	AF	Afghanistan	EMRO	25	55384	1	2414
10/02/2021	AF	Afghanistan	EMRO	18	55402	4	2418
11/02/2021	AF	Afghanistan	EMRO	18	55420	1	2419
12/02/2021	AF	Afghanistan	EMRO	25	55445	5	2424
13/02/2021	AF	Afghanistan	EMRO	28	55473	3	2427
14/02/2021	AF	Afghanistan	EMRO	19	55492	0	2427
15/02/2021	AF	Afghanistan	EMRO	22	55514	0	2427
16/02/2021	AF	Afghanistan	EMRO	4	55518	1	2428
17/02/2021	AF	Afghanistan	EMRO	22	55540	0	2428
18/02/2021	AF	Afghanistan	EMRO	17	55557	2	2430
19/02/2021	AF	Afghanistan	EMRO	18	55575	0	2430
20/02/2021	AF	Afghanistan	EMRO	5	55580	0	2430
21/02/2021	AF	Afghanistan	EMRO	24	55604	2	2432
22/02/2021	AF	Afghanistan	EMRO	13	55617	1	2433
23/02/2021	AF	Afghanistan	EMRO	29	55646	2	2435
24/02/2021	AF	Afghanistan	EMRO	18	55664	1	2436
25/02/2021	AF	Afghanistan	EMRO	16	55680	2	2438
26/02/2021	AF	Afghanistan	EMRO	16	55696	4	2442
27/02/2021	AF	Afghanistan	EMRO	11	55707	1	2443
28/02/2021	AF	Afghanistan	EMRO	7	55714	0	2443
01/03/2021	AF	Afghanistan	EMRO	19	55733	1	2444
02/03/2021	AF	Afghanistan	EMRO	26	55759	2	2446
03/03/2021	AF	Afghanistan	EMRO	11	55770	0	2446
04/03/2021	AF	Afghanistan	EMRO	5	55775	0	2446
05/03/2021	AF	Afghanistan	EMRO	52	55827	3	2449
06/03/2021	AF	Afghanistan	EMRO	13	55840	0	2449
07/03/2021	AF	Afghanistan	EMRO	7	55847	0	2449
08/03/2021	AF	Afghanistan	EMRO	29	55876	2	2451
09/03/2021	AF	Afghanistan	EMRO	0	55876	0	2451
10/03/2021	AF	Afghanistan	EMRO	18	55894	0	2451
11/03/2021	AF	Afghanistan	EMRO	23	55917	0	2451
12/03/2021	AF	Afghanistan	EMRO	42	55959	3	2454
13/03/2021	AF	Afghanistan	EMRO	0	55959	0	2454
14/03/2021	AF	Afghanistan	EMRO	26	55985	3	2457
15/03/2021	AF	Afghanistan	EMRO	0	55985	2	2459
16/03/2021	AF	Afghanistan	EMRO	10	55995	1	2460
17/03/2021	AF	Afghanistan	EMRO	21	56016	0	2460
18/03/2021	AF	Afghanistan	EMRO	28	56044	2	2462
19/03/2021	AF	Afghanistan	EMRO	25	56069	0	2462
20/03/2021	AF	Afghanistan	EMRO	24	56093	0	2462
21/03/2021	AF	Afghanistan	EMRO	10	56103	1	2463
22/03/2021	AF	Afghanistan	EMRO	50	56153	1	2464
23/03/2021	AF	Afghanistan	EMRO	24	56177	2	2466
24/03/2021	AF	Afghanistan	EMRO	15	56192	0	2466
25/03/2021	AF	Afghanistan	EMRO	34	56226	1	2467
26/03/2021	AF	Afghanistan	EMRO	28	56254	0	2467
27/03/2021	AF	Afghanistan	EMRO	36	56290	2	2469
28/03/2021	AF	Afghanistan	EMRO	4	56294	1	2470
29/03/2021	AF	Afghanistan	EMRO	28	56322	2	2472
30/03/2021	AF	Afghanistan	EMRO	62	56384	4	2476
31/03/2021	AF	Afghanistan	EMRO	70	56454	8	2484
01/04/2021	AF	Afghanistan	EMRO	63	56517	5	2489
02/04/2021	AF	Afghanistan	EMRO	55	56572	6	2495
03/04/2021	AF	Afghanistan	EMRO	23	56595	1	2496
04/04/2021	AF	Afghanistan	EMRO	81	56676	1	2497
05/04/2021	AF	Afghanistan	EMRO	41	56717	11	2508
06/04/2021	AF	Afghanistan	EMRO	62	56779	4	2512
07/04/2021	AF	Afghanistan	EMRO	94	56873	0	2512
08/04/2021	AF	Afghanistan	EMRO	70	56943	4	2516
09/04/2021	AF	Afghanistan	EMRO	76	57019	5	2521
10/04/2021	AF	Afghanistan	EMRO	125	57144	0	2521
11/04/2021	AF	Afghanistan	EMRO	16	57160	0	2521
12/04/2021	AF	Afghanistan	EMRO	82	57242	8	2529
13/04/2021	AF	Afghanistan	EMRO	122	57364	0	2529
14/04/2021	AF	Afghanistan	EMRO	128	57492	3	2532
15/04/2021	AF	Afghanistan	EMRO	42	57534	1	2533
16/04/2021	AF	Afghanistan	EMRO	78	57612	2	2535
17/04/2021	AF	Afghanistan	EMRO	109	57721	4	2539
18/04/2021	AF	Afghanistan	EMRO	72	57793	0	2539
19/04/2021	AF	Afghanistan	EMRO	105	57898	7	2546
20/04/2021	AF	Afghanistan	EMRO	139	58037	3	2549
21/04/2021	AF	Afghanistan	EMRO	177	58214	8	2557
22/04/2021	AF	Afghanistan	EMRO	98	58312	4	2561
23/04/2021	AF	Afghanistan	EMRO	230	58542	4	2565
24/04/2021	AF	Afghanistan	EMRO	188	58730	7	2572
25/04/2021	AF	Afghanistan	EMRO	113	58843	10	2582
26/04/2021	AF	Afghanistan	EMRO	172	59015	10	2592
27/04/2021	AF	Afghanistan	EMRO	210	59225	6	2598
28/04/2021	AF	Afghanistan	EMRO	145	59370	13	2611
29/04/2021	AF	Afghanistan	EMRO	206	59576	7	2618
30/04/2021	AF	Afghanistan	EMRO	169	59745	7	2625
01/05/2021	AF	Afghanistan	EMRO	194	59939	6	2631
02/05/2021	AF	Afghanistan	EMRO	183	60122	6	2637
03/05/2021	AF	Afghanistan	EMRO	178	60300	5	2642
04/05/2021	AF	Afghanistan	EMRO	263	60563	6	2648
05/05/2021	AF	Afghanistan	EMRO	234	60797	6	2654
06/05/2021	AF	Afghanistan	EMRO	365	61162	10	2664
07/05/2021	AF	Afghanistan	EMRO	293	61455	9	2673
08/05/2021	AF	Afghanistan	EMRO	300	61755	10	2683
09/05/2021	AF	Afghanistan	EMRO	87	61842	3	2686
10/05/2021	AF	Afghanistan	EMRO	221	62063	12	2698
11/05/2021	AF	Afghanistan	EMRO	340	62403	12	2710
12/05/2021	AF	Afghanistan	EMRO	315	62718	3	2713
13/05/2021	AF	Afghanistan	EMRO	327	63045	8	2721
14/05/2021	AF	Afghanistan	EMRO	310	63355	9	2730
15/05/2021	AF	Afghanistan	EMRO	57	63412	3	2733
16/05/2021	AF	Afghanistan	EMRO	72	63484	9	2742
17/05/2021	AF	Afghanistan	EMRO	114	63598	3	2745
18/05/2021	AF	Afghanistan	EMRO	221	63819	6	2751
19/05/2021	AF	Afghanistan	EMRO	303	64122	11	2762
20/05/2021	AF	Afghanistan	EMRO	453	64575	10	2772
21/05/2021	AF	Afghanistan	EMRO	505	65080	10	2782
22/05/2021	AF	Afghanistan	EMRO	406	65486	10	2792
23/05/2021	AF	Afghanistan	EMRO	242	65728	10	2802
24/05/2021	AF	Afghanistan	EMRO	547	66275	10	2812
25/05/2021	AF	Afghanistan	EMRO	628	66903	24	2836
26/05/2021	AF	Afghanistan	EMRO	840	67743	19	2855
27/05/2021	AF	Afghanistan	EMRO	623	68366	14	2869
28/05/2021	AF	Afghanistan	EMRO	764	69130	12	2881
29/05/2021	AF	Afghanistan	EMRO	981	70111	18	2899
30/05/2021	AF	Afghanistan	EMRO	650	70761	20	2919
31/05/2021	AF	Afghanistan	EMRO	1077	71838	25	2944
01/06/2021	AF	Afghanistan	EMRO	1139	72977	29	2973
02/06/2021	AF	Afghanistan	EMRO	1049	74026	34	3007
03/06/2021	AF	Afghanistan	EMRO	1093	75119	27	3034
04/06/2021	AF	Afghanistan	EMRO	1509	76628	34	3068
05/06/2021	AF	Afghanistan	EMRO	1335	77963	36	3104
06/06/2021	AF	Afghanistan	EMRO	1261	79224	41	3145
07/06/2021	AF	Afghanistan	EMRO	1617	80841	42	3187
08/06/2021	AF	Afghanistan	EMRO	1485	82326	64	3251
09/06/2021	AF	Afghanistan	EMRO	1724	84050	54	3305
10/06/2021	AF	Afghanistan	EMRO	1842	85892	51	3356
11/06/2021	AF	Afghanistan	EMRO	1824	87716	56	3412
12/06/2021	AF	Afghanistan	EMRO	1024	88740	37	3449
13/06/2021	AF	Afghanistan	EMRO	1121	89861	78	3527
14/06/2021	AF	Afghanistan	EMRO	1597	91458	85	3612
15/06/2021	AF	Afghanistan	EMRO	1814	93272	71	3683
16/06/2021	AF	Afghanistan	EMRO	16	93288	0	3683
17/06/2021	AF	Afghanistan	EMRO	3243	96531	159	3842
18/06/2021	AF	Afghanistan	EMRO	2203	98734	92	3934
19/06/2021	AF	Afghanistan	EMRO	1787	100521	96	4030
20/06/2021	AF	Afghanistan	EMRO	1385	101906	92	4122
21/06/2021	AF	Afghanistan	EMRO	1996	103902	93	4215
22/06/2021	AF	Afghanistan	EMRO	1847	105749	78	4293
23/06/2021	AF	Afghanistan	EMRO	2208	107957	73	4366
24/06/2021	AF	Afghanistan	EMRO	1575	109532	86	4452
25/06/2021	AF	Afghanistan	EMRO	2060	111592	67	4519
26/06/2021	AF	Afghanistan	EMRO	1532	113124	75	4594
27/06/2021	AF	Afghanistan	EMRO	1096	114220	56	4650
28/06/2021	AF	Afghanistan	EMRO	1531	115751	80	4730
29/06/2021	AF	Afghanistan	EMRO	1407	117158	64	4794
30/06/2021	AF	Afghanistan	EMRO	1501	118659	77	4871
01/07/2021	AF	Afghanistan	EMRO	1557	120216	91	4962
02/07/2021	AF	Afghanistan	EMRO	1940	122156	86	5048
03/07/2021	AF	Afghanistan	EMRO	1329	123485	59	5107
04/07/2021	AF	Afghanistan	EMRO	1263	124748	92	5199
05/07/2021	AF	Afghanistan	EMRO	1189	125937	84	5283
06/07/2021	AF	Afghanistan	EMRO	1527	127464	77	5360
07/07/2021	AF	Afghanistan	EMRO	1557	129021	55	5415
08/07/2021	AF	Afghanistan	EMRO	1092	130113	62	5477
09/07/2021	AF	Afghanistan	EMRO	1473	131586	84	5561
10/07/2021	AF	Afghanistan	EMRO	1191	132777	77	5638
11/07/2021	AF	Afghanistan	EMRO	801	133578	86	5724
12/07/2021	AF	Afghanistan	EMRO	1075	134653	67	5791
13/07/2021	AF	Afghanistan	EMRO	1236	135889	58	5849
14/07/2021	AF	Afghanistan	EMRO	754	136643	74	5923
15/07/2021	AF	Afghanistan	EMRO	1210	137853	60	5983
16/07/2021	AF	Afghanistan	EMRO	1198	139051	89	6072
17/07/2021	AF	Afghanistan	EMRO	1173	140224	26	6098
18/07/2021	AF	Afghanistan	EMRO	378	140602	49	6147
19/07/2021	AF	Afghanistan	EMRO	897	141499	66	6213
20/07/2021	AF	Afghanistan	EMRO	915	142414	53	6266
21/07/2021	AF	Afghanistan	EMRO	348	142762	27	6293
22/07/2021	AF	Afghanistan	EMRO	421	143183	32	6325
23/07/2021	AF	Afghanistan	EMRO	256	143439	32	6357
24/07/2021	AF	Afghanistan	EMRO	227	143666	36	6393
25/07/2021	AF	Afghanistan	EMRO	205	143871	32	6425
26/07/2021	AF	Afghanistan	EMRO	414	144285	52	6477
27/07/2021	AF	Afghanistan	EMRO	723	145008	38	6515
28/07/2021	AF	Afghanistan	EMRO	544	145552	62	6577
29/07/2021	AF	Afghanistan	EMRO	444	145996	38	6615
30/07/2021	AF	Afghanistan	EMRO	527	146523	62	6677
31/07/2021	AF	Afghanistan	EMRO	631	147154	31	6708
01/08/2021	AF	Afghanistan	EMRO	347	147501	29	6737
02/08/2021	AF	Afghanistan	EMRO	484	147985	37	6774
03/08/2021	AF	Afghanistan	EMRO	587	148572	30	6804
04/08/2021	AF	Afghanistan	EMRO	361	148933	32	6836
05/08/2021	AF	Afghanistan	EMRO	428	149361	28	6864
06/08/2021	AF	Afghanistan	EMRO	449	149810	15	6879
07/08/2021	AF	Afghanistan	EMRO	430	150240	18	6897
08/08/2021	AF	Afghanistan	EMRO	218	150458	11	6908
09/08/2021	AF	Afghanistan	EMRO	320	150778	28	6936
10/08/2021	AF	Afghanistan	EMRO	235	151013	25	6961
11/08/2021	AF	Afghanistan	EMRO	278	151291	17	6978
12/08/2021	AF	Afghanistan	EMRO	272	151563	10	6988
13/08/2021	AF	Afghanistan	EMRO	207	151770	12	7000
14/08/2021	AF	Afghanistan	EMRO	171	151941	10	7010
15/08/2021	AF	Afghanistan	EMRO	92	152033	11	7021
16/08/2021	AF	Afghanistan	EMRO	109	152142	4	7025
17/08/2021	AF	Afghanistan	EMRO	101	152243	6	7031
18/08/2021	AF	Afghanistan	EMRO	120	152363	12	7043
19/08/2021	AF	Afghanistan	EMRO	48	152411	4	7047
20/08/2021	AF	Afghanistan	EMRO	37	152448	7	7054
21/08/2021	AF	Afghanistan	EMRO	49	152497	11	7065
22/08/2021	AF	Afghanistan	EMRO	14	152511	5	7070
23/08/2021	AF	Afghanistan	EMRO	72	152583	6	7076
24/08/2021	AF	Afghanistan	EMRO	77	152660	7	7083
25/08/2021	AF	Afghanistan	EMRO	62	152722	7	7090
26/08/2021	AF	Afghanistan	EMRO	100	152822	3	7093
27/08/2021	AF	Afghanistan	EMRO	138	152960	8	7101
28/08/2021	AF	Afghanistan	EMRO	47	153007	2	7103
29/08/2021	AF	Afghanistan	EMRO	26	153033	6	7109
30/08/2021	AF	Afghanistan	EMRO	115	153148	7	7116
31/08/2021	AF	Afghanistan	EMRO	72	153220	2	7118
01/09/2021	AF	Afghanistan	EMRO	40	153260	5	7123
02/09/2021	AF	Afghanistan	EMRO	46	153306	4	7127
03/09/2021	AF	Afghanistan	EMRO	69	153375	0	7127
04/09/2021	AF	Afghanistan	EMRO	20	153395	1	7128
05/09/2021	AF	Afghanistan	EMRO	28	153423	4	7132
06/09/2021	AF	Afghanistan	EMRO	111	153534	9	7141
07/09/2021	AF	Afghanistan	EMRO	92	153626	3	7144
08/09/2021	AF	Afghanistan	EMRO	110	153736	7	7151
09/09/2021	AF	Afghanistan	EMRO	104	153840	6	7157
10/09/2021	AF	Afghanistan	EMRO	122	153962	7	7164
11/09/2021	AF	Afghanistan	EMRO	20	153982	3	7167
12/09/2021	AF	Afghanistan	EMRO	8	153990	0	7167
13/09/2021	AF	Afghanistan	EMRO	104	154094	2	7169
14/09/2021	AF	Afghanistan	EMRO	86	154180	2	7171
15/09/2021	AF	Afghanistan	EMRO	103	154283	3	7174
16/09/2021	AF	Afghanistan	EMRO	78	154361	9	7183
17/09/2021	AF	Afghanistan	EMRO	126	154487	3	7186
18/09/2021	AF	Afghanistan	EMRO	45	154532	9	7195
19/09/2021	AF	Afghanistan	EMRO	7	154539	4	7199
20/09/2021	AF	Afghanistan	EMRO	46	154585	0	7199
21/09/2021	AF	Afghanistan	EMRO	127	154712	0	7199
22/09/2021	AF	Afghanistan	EMRO	45	154757	0	7199
23/09/2021	AF	Afghanistan	EMRO	43	154800	0	7199
24/09/2021	AF	Afghanistan	EMRO	38	154838	0	7199
25/09/2021	AF	Afghanistan	EMRO	59	154897	0	7199
26/09/2021	AF	Afghanistan	EMRO	2	154899	0	7199
27/09/2021	AF	Afghanistan	EMRO	51	154950	1	7200
28/09/2021	AF	Afghanistan	EMRO	21	154971	1	7201
29/09/2021	AF	Afghanistan	EMRO	35	155006	3	7204
30/09/2021	AF	Afghanistan	EMRO	46	155052	0	7204
01/10/2021	AF	Afghanistan	EMRO	17	155069	2	7206
02/10/2021	AF	Afghanistan	EMRO	37	155106	3	7209
03/10/2021	AF	Afghanistan	EMRO	35	155141	3	7212
04/10/2021	AF	Afghanistan	EMRO	24	155165	0	7212
05/10/2021	AF	Afghanistan	EMRO	22	155187	2	7214
06/10/2021	AF	Afghanistan	EMRO	31	155218	2	7216
07/10/2021	AF	Afghanistan	EMRO	42	155260	4	7220
08/10/2021	AF	Afghanistan	EMRO	47	155307	1	7221
09/10/2021	AF	Afghanistan	EMRO	19	155326	0	7221
10/10/2021	AF	Afghanistan	EMRO	18	155344	0	7221
11/10/2021	AF	Afghanistan	EMRO	43	155387	5	7226
12/10/2021	AF	Afghanistan	EMRO	31	155418	2	7228
13/10/2021	AF	Afghanistan	EMRO	59	155477	2	7230
14/10/2021	AF	Afghanistan	EMRO	28	155505	4	7234
15/10/2021	AF	Afghanistan	EMRO	55	155560	4	7238
16/10/2021	AF	Afghanistan	EMRO	21	155581	0	7238
17/10/2021	AF	Afghanistan	EMRO	36	155617	0	7238
18/10/2021	AF	Afghanistan	EMRO	24	155641	5	7243
19/10/2021	AF	Afghanistan	EMRO	13	155654	3	7246
20/10/2021	AF	Afghanistan	EMRO	25	155679	1	7247
21/10/2021	AF	Afghanistan	EMRO	58	155737	0	7247
22/10/2021	AF	Afghanistan	EMRO	32	155769	2	7249
23/10/2021	AF	Afghanistan	EMRO	40	155809	3	7252
24/10/2021	AF	Afghanistan	EMRO	9	155818	1	7253
25/10/2021	AF	Afghanistan	EMRO	45	155863	4	7257
26/10/2021	AF	Afghanistan	EMRO	55	155918	3	7260
27/10/2021	AF	Afghanistan	EMRO	31	155949	2	7262
28/10/2021	AF	Afghanistan	EMRO	53	156002	4	7266
29/10/2021	AF	Afghanistan	EMRO	42	156044	2	7268
30/10/2021	AF	Afghanistan	EMRO	30	156074	1	7269
31/10/2021	AF	Afghanistan	EMRO	14	156088	3	7272
01/11/2021	AF	Afghanistan	EMRO	40	156128	8	7280
02/11/2021	AF	Afghanistan	EMRO	34	156162	1	7281
03/11/2021	AF	Afghanistan	EMRO	23	156185	0	7281
04/11/2021	AF	Afghanistan	EMRO	16	156201	3	7284
05/11/2021	AF	Afghanistan	EMRO	40	156241	0	7284
06/11/2021	AF	Afghanistan	EMRO	29	156270	0	7284
07/11/2021	AF	Afghanistan	EMRO	5	156275	0	7284
08/11/2021	AF	Afghanistan	EMRO	20	156295	3	7287
09/11/2021	AF	Afghanistan	EMRO	34	156329	1	7288
10/11/2021	AF	Afghanistan	EMRO	36	156365	2	7290
11/11/2021	AF	Afghanistan	EMRO	49	156414	1	7291
12/11/2021	AF	Afghanistan	EMRO	42	156456	1	7292
13/11/2021	AF	Afghanistan	EMRO	35	156491	0	7292
14/11/2021	AF	Afghanistan	EMRO	21	156512	0	7292
15/11/2021	AF	Afghanistan	EMRO	40	156552	1	7293
16/11/2021	AF	Afghanistan	EMRO	58	156610	1	7294
17/11/2021	AF	Afghanistan	EMRO	39	156649	1	7295
18/11/2021	AF	Afghanistan	EMRO	90	156739	2	7297
19/11/2021	AF	Afghanistan	EMRO	47	156786	2	7299
20/11/2021	AF	Afghanistan	EMRO	44	156830	0	7299
21/11/2021	AF	Afghanistan	EMRO	34	156864	2	7301
22/11/2021	AF	Afghanistan	EMRO	47	156911	2	7303
23/11/2021	AF	Afghanistan	EMRO	50	156961	0	7303
24/11/2021	AF	Afghanistan	EMRO	54	157015	2	7305
25/11/2021	AF	Afghanistan	EMRO	17	157032	1	7306
26/11/2021	AF	Afghanistan	EMRO	112	157144	1	7307
27/11/2021	AF	Afghanistan	EMRO	27	157171	0	7307
28/11/2021	AF	Afghanistan	EMRO	19	157190	1	7308
29/11/2021	AF	Afghanistan	EMRO	28	157218	0	7308
30/11/2021	AF	Afghanistan	EMRO	42	157260	0	7308
01/12/2021	AF	Afghanistan	EMRO	29	157289	0	7308
02/12/2021	AF	Afghanistan	EMRO	70	157359	1	7309
03/12/2021	AF	Afghanistan	EMRO	28	157387	1	7310
04/12/2021	AF	Afghanistan	EMRO	20	157407	0	7310
05/12/2021	AF	Afghanistan	EMRO	24	157431	2	7312
06/12/2021	AF	Afghanistan	EMRO	23	157454	0	7312
07/12/2021	AF	Afghanistan	EMRO	45	157499	4	7316
08/12/2021	AF	Afghanistan	EMRO	9	157508	1	7317
09/12/2021	AF	Afghanistan	EMRO	34	157542	2	7319
10/12/2021	AF	Afghanistan	EMRO	43	157585	2	7321
11/12/2021	AF	Afghanistan	EMRO	18	157603	3	7324
12/12/2021	AF	Afghanistan	EMRO	8	157611	1	7325
13/12/2021	AF	Afghanistan	EMRO	22	157633	3	7328
14/12/2021	AF	Afghanistan	EMRO	15	157648	0	7328
15/12/2021	AF	Afghanistan	EMRO	12	157660	1	7329
16/12/2021	AF	Afghanistan	EMRO	5	157665	2	7331
17/12/2021	AF	Afghanistan	EMRO	60	157725	1	7332
18/12/2021	AF	Afghanistan	EMRO	9	157734	0	7332
19/12/2021	AF	Afghanistan	EMRO	11	157745	1	7333
20/12/2021	AF	Afghanistan	EMRO	42	157787	2	7335
21/12/2021	AF	Afghanistan	EMRO	10	157797	0	7335
22/12/2021	AF	Afghanistan	EMRO	19	157816	0	7335
23/12/2021	AF	Afghanistan	EMRO	25	157841	6	7341
24/12/2021	AF	Afghanistan	EMRO	37	157878	5	7346
25/12/2021	AF	Afghanistan	EMRO	9	157887	2	7348
26/12/2021	AF	Afghanistan	EMRO	15	157902	4	7352
27/12/2021	AF	Afghanistan	EMRO	49	157951	2	7354
28/12/2021	AF	Afghanistan	EMRO	16	157967	0	7354
29/12/2021	AF	Afghanistan	EMRO	31	157998	1	7355
30/12/2021	AF	Afghanistan	EMRO	41	158039	1	7356
31/12/2021	AF	Afghanistan	EMRO	20	158059	0	7356
01/01/2022	AF	Afghanistan	EMRO	0	158059	0	7356
02/01/2022	AF	Afghanistan	EMRO	53	158112	0	7356
03/01/2022	AF	Afghanistan	EMRO	44	158156	5	7361
04/01/2022	AF	Afghanistan	EMRO	15	158171	3	7364
05/01/2022	AF	Afghanistan	EMRO	36	158207	2	7366
06/01/2022	AF	Afghanistan	EMRO	38	158245	1	7367
07/01/2022	AF	Afghanistan	EMRO	34	158279	1	7368
08/01/2022	AF	Afghanistan	EMRO	26	158305	0	7368
09/01/2022	AF	Afghanistan	EMRO	40	158345	1	7369
10/01/2022	AF	Afghanistan	EMRO	36	158381	4	7373
11/01/2022	AF	Afghanistan	EMRO	13	158394	0	7373
12/01/2022	AF	Afghanistan	EMRO	58	158452	1	7374
13/01/2022	AF	Afghanistan	EMRO	59	158511	2	7376
14/01/2022	AF	Afghanistan	EMRO	91	158602	0	7376
15/01/2022	AF	Afghanistan	EMRO	37	158639	0	7376
16/01/2022	AF	Afghanistan	EMRO	39	158678	2	7378
17/01/2022	AF	Afghanistan	EMRO	59	158737	1	7379
18/01/2022	AF	Afghanistan	EMRO	89	158826	2	7381
19/01/2022	AF	Afghanistan	EMRO	148	158974	2	7383
20/01/2022	AF	Afghanistan	EMRO	96	159070	3	7386
21/01/2022	AF	Afghanistan	EMRO	233	159303	0	7386
22/01/2022	AF	Afghanistan	EMRO	13	159316	0	7386
23/01/2022	AF	Afghanistan	EMRO	232	159548	4	7390
24/01/2022	AF	Afghanistan	EMRO	134	159682	3	7393
25/01/2022	AF	Afghanistan	EMRO	214	159896	0	7393
26/01/2022	AF	Afghanistan	EMRO	356	160252	4	7397
27/01/2022	AF	Afghanistan	EMRO	456	160708	4	7401
28/01/2022	AF	Afghanistan	EMRO	301	161009	2	7403
29/01/2022	AF	Afghanistan	EMRO	49	161058	0	7403
30/01/2022	AF	Afghanistan	EMRO	608	161666	4	7407
31/01/2022	AF	Afghanistan	EMRO	474	162140	2	7409
01/02/2022	AF	Afghanistan	EMRO	610	162750	5	7414
02/02/2022	AF	Afghanistan	EMRO	970	163720	3	7417
03/02/2022	AF	Afghanistan	EMRO	470	164190	1	7418
04/02/2022	AF	Afghanistan	EMRO	537	164727	2	7420
05/02/2022	AF	Afghanistan	EMRO	631	165358	0	7420
06/02/2022	AF	Afghanistan	EMRO	354	165712	5	7425
07/02/2022	AF	Afghanistan	EMRO	479	166191	7	7432
08/02/2022	AF	Afghanistan	EMRO	733	166924	10	7442
09/02/2022	AF	Afghanistan	EMRO	815	167739	12	7454
10/02/2022	AF	Afghanistan	EMRO	811	168550	11	7465
11/02/2022	AF	Afghanistan	EMRO	898	169448	12	7477
12/02/2022	AF	Afghanistan	EMRO	490	169938	5	7482
13/02/2022	AF	Afghanistan	EMRO	214	170152	6	7488
14/02/2022	AF	Afghanistan	EMRO	452	170604	6	7494
15/02/2022	AF	Afghanistan	EMRO	472	171076	7	7501
16/02/2022	AF	Afghanistan	EMRO	346	171422	3	7504
17/02/2022	AF	Afghanistan	EMRO	97	171519	9	7513
18/02/2022	AF	Afghanistan	EMRO	154	171673	11	7524
19/02/2022	AF	Afghanistan	EMRO	197	171870	5	7529
20/02/2022	AF	Afghanistan	EMRO	60	171930	5	7534
21/02/2022	AF	Afghanistan	EMRO	276	172206	7	7541
22/02/2022	AF	Afghanistan	EMRO	235	172441	8	7549
03/01/2020	AL	Albania	EURO	0	0	0	0
04/01/2020	AL	Albania	EURO	0	0	0	0
05/01/2020	AL	Albania	EURO	0	0	0	0
06/01/2020	AL	Albania	EURO	0	0	0	0
07/01/2020	AL	Albania	EURO	0	0	0	0
08/01/2020	AL	Albania	EURO	0	0	0	0
09/01/2020	AL	Albania	EURO	0	0	0	0
10/01/2020	AL	Albania	EURO	0	0	0	0
11/01/2020	AL	Albania	EURO	0	0	0	0
12/01/2020	AL	Albania	EURO	0	0	0	0
13/01/2020	AL	Albania	EURO	0	0	0	0
14/01/2020	AL	Albania	EURO	0	0	0	0
15/01/2020	AL	Albania	EURO	0	0	0	0
16/01/2020	AL	Albania	EURO	0	0	0	0
17/01/2020	AL	Albania	EURO	0	0	0	0
18/01/2020	AL	Albania	EURO	0	0	0	0
19/01/2020	AL	Albania	EURO	0	0	0	0
20/01/2020	AL	Albania	EURO	0	0	0	0
21/01/2020	AL	Albania	EURO	0	0	0	0
22/01/2020	AL	Albania	EURO	0	0	0	0
23/01/2020	AL	Albania	EURO	0	0	0	0
24/01/2020	AL	Albania	EURO	0	0	0	0
25/01/2020	AL	Albania	EURO	0	0	0	0
26/01/2020	AL	Albania	EURO	0	0	0	0
27/01/2020	AL	Albania	EURO	0	0	0	0
28/01/2020	AL	Albania	EURO	0	0	0	0
29/01/2020	AL	Albania	EURO	0	0	0	0
30/01/2020	AL	Albania	EURO	0	0	0	0
31/01/2020	AL	Albania	EURO	0	0	0	0
01/02/2020	AL	Albania	EURO	0	0	0	0
02/02/2020	AL	Albania	EURO	0	0	0	0
03/02/2020	AL	Albania	EURO	0	0	0	0
04/02/2020	AL	Albania	EURO	0	0	0	0
05/02/2020	AL	Albania	EURO	0	0	0	0
06/02/2020	AL	Albania	EURO	0	0	0	0
07/02/2020	AL	Albania	EURO	0	0	0	0
08/02/2020	AL	Albania	EURO	0	0	0	0
09/02/2020	AL	Albania	EURO	0	0	0	0
10/02/2020	AL	Albania	EURO	0	0	0	0
11/02/2020	AL	Albania	EURO	0	0	0	0
12/02/2020	AL	Albania	EURO	0	0	0	0
13/02/2020	AL	Albania	EURO	0	0	0	0
14/02/2020	AL	Albania	EURO	0	0	0	0
15/02/2020	AL	Albania	EURO	0	0	0	0
16/02/2020	AL	Albania	EURO	0	0	0	0
17/02/2020	AL	Albania	EURO	0	0	0	0
18/02/2020	AL	Albania	EURO	0	0	0	0
19/02/2020	AL	Albania	EURO	0	0	0	0
20/02/2020	AL	Albania	EURO	0	0	0	0
21/02/2020	AL	Albania	EURO	0	0	0	0
22/02/2020	AL	Albania	EURO	0	0	0	0
23/02/2020	AL	Albania	EURO	0	0	0	0
24/02/2020	AL	Albania	EURO	0	0	0	0
25/02/2020	AL	Albania	EURO	0	0	0	0
26/02/2020	AL	Albania	EURO	0	0	0	0
27/02/2020	AL	Albania	EURO	0	0	0	0
28/02/2020	AL	Albania	EURO	0	0	0	0
29/02/2020	AL	Albania	EURO	0	0	0	0
01/03/2020	AL	Albania	EURO	0	0	0	0
02/03/2020	AL	Albania	EURO	0	0	0	0
03/03/2020	AL	Albania	EURO	0	0	0	0
04/03/2020	AL	Albania	EURO	0	0	0	0
05/03/2020	AL	Albania	EURO	0	0	0	0
06/03/2020	AL	Albania	EURO	0	0	0	0
07/03/2020	AL	Albania	EURO	0	0	0	0
08/03/2020	AL	Albania	EURO	0	0	0	0
09/03/2020	AL	Albania	EURO	2	2	0	0
10/03/2020	AL	Albania	EURO	0	2	0	0
11/03/2020	AL	Albania	EURO	0	2	0	0
12/03/2020	AL	Albania	EURO	1	3	1	1
13/03/2020	AL	Albania	EURO	0	3	0	1
14/03/2020	AL	Albania	EURO	0	3	0	1
15/03/2020	AL	Albania	EURO	0	3	0	1
16/03/2020	AL	Albania	EURO	2	5	0	1
17/03/2020	AL	Albania	EURO	9	14	0	1
18/03/2020	AL	Albania	EURO	4	18	0	1
19/03/2020	AL	Albania	EURO	3	21	0	1
20/03/2020	AL	Albania	EURO	11	32	0	1
21/03/2020	AL	Albania	EURO	19	51	0	1
22/03/2020	AL	Albania	EURO	0	51	0	1
23/03/2020	AL	Albania	EURO	15	66	2	3
24/03/2020	AL	Albania	EURO	19	85	1	4
25/03/2020	AL	Albania	EURO	23	108	0	4
26/03/2020	AL	Albania	EURO	28	136	1	5
27/03/2020	AL	Albania	EURO	12	148	2	7
28/03/2020	AL	Albania	EURO	11	159	1	8
29/03/2020	AL	Albania	EURO	15	174	1	9
30/03/2020	AL	Albania	EURO	11	185	1	10
31/03/2020	AL	Albania	EURO	20	205	2	12
01/04/2020	AL	Albania	EURO	34	239	2	14
02/04/2020	AL	Albania	EURO	0	239	0	14
03/04/2020	AL	Albania	EURO	0	239	1	15
04/04/2020	AL	Albania	EURO	56	295	1	16
05/04/2020	AL	Albania	EURO	0	295	1	17
06/04/2020	AL	Albania	EURO	44	339	3	20
07/04/2020	AL	Albania	EURO	0	339	1	21
08/04/2020	AL	Albania	EURO	23	362	0	21
09/04/2020	AL	Albania	EURO	9	371	0	21
10/04/2020	AL	Albania	EURO	7	378	1	22
11/04/2020	AL	Albania	EURO	0	378	0	22
12/04/2020	AL	Albania	EURO	30	408	0	22
13/04/2020	AL	Albania	EURO	0	408	0	22
14/04/2020	AL	Albania	EURO	29	437	0	22
15/04/2020	AL	Albania	EURO	0	437	1	23
16/04/2020	AL	Albania	EURO	19	456	1	24
17/04/2020	AL	Albania	EURO	24	480	1	25
18/04/2020	AL	Albania	EURO	30	510	0	25
19/04/2020	AL	Albania	EURO	0	510	0	25
20/04/2020	AL	Albania	EURO	14	524	0	25
21/04/2020	AL	Albania	EURO	47	571	0	25
22/04/2020	AL	Albania	EURO	25	596	0	25
23/04/2020	AL	Albania	EURO	0	596	1	26
24/04/2020	AL	Albania	EURO	44	640	0	26
25/04/2020	AL	Albania	EURO	0	640	0	26
26/04/2020	AL	Albania	EURO	34	674	0	26
27/04/2020	AL	Albania	EURO	14	688	1	27
28/04/2020	AL	Albania	EURO	10	698	0	27
29/04/2020	AL	Albania	EURO	30	728	2	29
30/04/2020	AL	Albania	EURO	7	735	1	30
01/05/2020	AL	Albania	EURO	0	735	0	30
02/05/2020	AL	Albania	EURO	16	751	0	30
03/05/2020	AL	Albania	EURO	6	757	0	30
04/05/2020	AL	Albania	EURO	8	765	0	30
05/05/2020	AL	Albania	EURO	17	782	0	30
06/05/2020	AL	Albania	EURO	12	794	0	30
07/05/2020	AL	Albania	EURO	0	794	0	30
08/05/2020	AL	Albania	EURO	18	812	0	30
09/05/2020	AL	Albania	EURO	6	818	0	30
10/05/2020	AL	Albania	EURO	12	830	0	30
11/05/2020	AL	Albania	EURO	0	830	0	30
12/05/2020	AL	Albania	EURO	4	834	0	30
13/05/2020	AL	Albania	EURO	4	838	0	30
14/05/2020	AL	Albania	EURO	4	842	0	30
15/05/2020	AL	Albania	EURO	18	860	0	30
16/05/2020	AL	Albania	EURO	35	895	0	30
17/05/2020	AL	Albania	EURO	13	908	0	30
18/05/2020	AL	Albania	EURO	2	910	0	30
19/05/2020	AL	Albania	EURO	0	910	0	30
20/05/2020	AL	Albania	EURO	16	926	0	30
21/05/2020	AL	Albania	EURO	5	931	0	30
22/05/2020	AL	Albania	EURO	0	931	0	30
23/05/2020	AL	Albania	EURO	12	943	0	30
24/05/2020	AL	Albania	EURO	8	951	1	31
25/05/2020	AL	Albania	EURO	15	966	0	31
26/05/2020	AL	Albania	EURO	25	991	1	32
27/05/2020	AL	Albania	EURO	21	1012	0	32
28/05/2020	AL	Albania	EURO	26	1038	0	32
29/05/2020	AL	Albania	EURO	23	1061	0	32
30/05/2020	AL	Albania	EURO	23	1084	0	32
31/05/2020	AL	Albania	EURO	14	1098	0	32
01/06/2020	AL	Albania	EURO	7	1105	0	32
02/06/2020	AL	Albania	EURO	36	1141	0	32
03/06/2020	AL	Albania	EURO	20	1161	1	33
04/06/2020	AL	Albania	EURO	36	1197	0	33
05/06/2020	AL	Albania	EURO	15	1212	0	33
06/06/2020	AL	Albania	EURO	20	1232	1	34
07/06/2020	AL	Albania	EURO	14	1246	0	34
08/06/2020	AL	Albania	EURO	17	1263	0	34
09/06/2020	AL	Albania	EURO	36	1299	0	34
10/06/2020	AL	Albania	EURO	42	1341	0	34
11/06/2020	AL	Albania	EURO	44	1385	0	34
12/06/2020	AL	Albania	EURO	31	1416	2	36
13/06/2020	AL	Albania	EURO	48	1464	0	36
14/06/2020	AL	Albania	EURO	57	1521	0	36
15/06/2020	AL	Albania	EURO	69	1590	0	36
16/06/2020	AL	Albania	EURO	82	1672	1	37
17/06/2020	AL	Albania	EURO	50	1722	1	38
18/06/2020	AL	Albania	EURO	66	1788	1	39
19/06/2020	AL	Albania	EURO	50	1838	3	42
20/06/2020	AL	Albania	EURO	0	1838	0	42
21/06/2020	AL	Albania	EURO	53	1891	1	43
22/06/2020	AL	Albania	EURO	104	1995	1	44
23/06/2020	AL	Albania	EURO	52	2047	1	45
24/06/2020	AL	Albania	EURO	67	2114	2	47
25/06/2020	AL	Albania	EURO	78	2192	1	48
26/06/2020	AL	Albania	EURO	77	2269	3	51
27/06/2020	AL	Albania	EURO	61	2330	2	53
28/06/2020	AL	Albania	EURO	72	2402	2	55
29/06/2020	AL	Albania	EURO	64	2466	3	58
30/06/2020	AL	Albania	EURO	69	2535	4	62
01/07/2020	AL	Albania	EURO	45	2580	3	65
02/07/2020	AL	Albania	EURO	82	2662	4	69
03/07/2020	AL	Albania	EURO	90	2752	3	72
04/07/2020	AL	Albania	EURO	67	2819	2	74
05/07/2020	AL	Albania	EURO	74	2893	2	76
06/07/2020	AL	Albania	EURO	71	2964	3	79
07/07/2020	AL	Albania	EURO	74	3038	2	81
08/07/2020	AL	Albania	EURO	68	3106	2	83
09/07/2020	AL	Albania	EURO	82	3188	0	83
10/07/2020	AL	Albania	EURO	90	3278	2	85
11/07/2020	AL	Albania	EURO	93	3371	4	89
12/07/2020	AL	Albania	EURO	83	3454	4	93
13/07/2020	AL	Albania	EURO	117	3571	2	95
14/07/2020	AL	Albania	EURO	96	3667	2	97
15/07/2020	AL	Albania	EURO	85	3752	4	101
16/07/2020	AL	Albania	EURO	99	3851	3	104
17/07/2020	AL	Albania	EURO	55	3906	3	107
18/07/2020	AL	Albania	EURO	0	3906	0	107
19/07/2020	AL	Albania	EURO	102	4008	4	111
20/07/2020	AL	Albania	EURO	82	4090	1	112
21/07/2020	AL	Albania	EURO	81	4171	1	113
22/07/2020	AL	Albania	EURO	119	4290	4	117
23/07/2020	AL	Albania	EURO	68	4358	3	120
24/07/2020	AL	Albania	EURO	108	4466	3	123
25/07/2020	AL	Albania	EURO	104	4570	5	128
26/07/2020	AL	Albania	EURO	67	4637	6	134
27/07/2020	AL	Albania	EURO	126	4763	4	138
28/07/2020	AL	Albania	EURO	117	4880	6	144
29/07/2020	AL	Albania	EURO	117	4997	4	148
30/07/2020	AL	Albania	EURO	108	5105	2	150
31/07/2020	AL	Albania	EURO	92	5197	4	154
01/08/2020	AL	Albania	EURO	79	5276	3	157
02/08/2020	AL	Albania	EURO	120	5396	4	161
03/08/2020	AL	Albania	EURO	123	5519	5	166
04/08/2020	AL	Albania	EURO	101	5620	6	172
05/08/2020	AL	Albania	EURO	130	5750	4	176
06/08/2020	AL	Albania	EURO	139	5889	6	182
07/08/2020	AL	Albania	EURO	127	6016	6	188
08/08/2020	AL	Albania	EURO	135	6151	1	189
09/08/2020	AL	Albania	EURO	124	6275	4	193
10/08/2020	AL	Albania	EURO	136	6411	6	199
11/08/2020	AL	Albania	EURO	125	6536	1	200
12/08/2020	AL	Albania	EURO	140	6676	5	205
13/08/2020	AL	Albania	EURO	141	6817	3	208
14/08/2020	AL	Albania	EURO	154	6971	5	213
15/08/2020	AL	Albania	EURO	146	7117	6	219
16/08/2020	AL	Albania	EURO	143	7260	6	225
17/08/2020	AL	Albania	EURO	120	7380	3	228
18/08/2020	AL	Albania	EURO	119	7499	2	230
19/08/2020	AL	Albania	EURO	155	7654	2	232
20/08/2020	AL	Albania	EURO	158	7812	2	234
21/08/2020	AL	Albania	EURO	155	7967	4	238
22/08/2020	AL	Albania	EURO	152	8119	2	240
23/08/2020	AL	Albania	EURO	156	8275	5	245
24/08/2020	AL	Albania	EURO	152	8427	5	250
25/08/2020	AL	Albania	EURO	178	8605	4	254
26/08/2020	AL	Albania	EURO	154	8759	5	259
27/08/2020	AL	Albania	EURO	168	8927	4	263
28/08/2020	AL	Albania	EURO	156	9083	3	266
29/08/2020	AL	Albania	EURO	112	9195	5	271
30/08/2020	AL	Albania	EURO	84	9279	4	275
31/08/2020	AL	Albania	EURO	101	9380	5	280
01/09/2020	AL	Albania	EURO	133	9513	4	284
02/09/2020	AL	Albania	EURO	93	9606	6	290
03/09/2020	AL	Albania	EURO	122	9728	6	296
04/09/2020	AL	Albania	EURO	116	9844	5	301
05/09/2020	AL	Albania	EURO	123	9967	5	306
06/09/2020	AL	Albania	EURO	135	10102	6	312
07/09/2020	AL	Albania	EURO	153	10255	4	316
08/09/2020	AL	Albania	EURO	151	10406	3	319
09/09/2020	AL	Albania	EURO	147	10553	2	321
10/09/2020	AL	Albania	EURO	151	10704	1	322
11/09/2020	AL	Albania	EURO	156	10860	2	324
12/09/2020	AL	Albania	EURO	161	11021	3	327
13/09/2020	AL	Albania	EURO	164	11185	3	330
14/09/2020	AL	Albania	EURO	168	11353	4	334
15/09/2020	AL	Albania	EURO	167	11520	4	338
16/09/2020	AL	Albania	EURO	152	11672	2	340
17/09/2020	AL	Albania	EURO	144	11816	3	343
18/09/2020	AL	Albania	EURO	132	11948	4	347
19/09/2020	AL	Albania	EURO	125	12073	6	353
20/09/2020	AL	Albania	EURO	153	12226	5	358
21/09/2020	AL	Albania	EURO	159	12385	4	362
22/09/2020	AL	Albania	EURO	150	12535	2	364
23/09/2020	AL	Albania	EURO	131	12666	3	367
24/09/2020	AL	Albania	EURO	121	12787	3	370
25/09/2020	AL	Albania	EURO	134	12921	0	370
26/09/2020	AL	Albania	EURO	124	13045	3	373
27/09/2020	AL	Albania	EURO	108	13153	2	375
28/09/2020	AL	Albania	EURO	106	13259	2	377
29/09/2020	AL	Albania	EURO	132	13391	3	380
30/09/2020	AL	Albania	EURO	127	13518	4	384
01/10/2020	AL	Albania	EURO	131	13649	3	387
02/10/2020	AL	Albania	EURO	157	13806	1	388
03/10/2020	AL	Albania	EURO	159	13965	1	389
04/10/2020	AL	Albania	EURO	152	14117	3	392
05/10/2020	AL	Albania	EURO	149	14266	4	396
06/10/2020	AL	Albania	EURO	144	14410	4	400
07/10/2020	AL	Albania	EURO	158	14568	3	403
08/10/2020	AL	Albania	EURO	162	14730	4	407
09/10/2020	AL	Albania	EURO	169	14899	4	411
10/10/2020	AL	Albania	EURO	167	15066	2	413
11/10/2020	AL	Albania	EURO	165	15231	3	416
12/10/2020	AL	Albania	EURO	168	15399	4	420
13/10/2020	AL	Albania	EURO	171	15570	4	424
14/10/2020	AL	Albania	EURO	182	15752	5	429
15/10/2020	AL	Albania	EURO	203	15955	5	434
16/10/2020	AL	Albania	EURO	257	16212	5	439
17/10/2020	AL	Albania	EURO	289	16501	4	443
18/10/2020	AL	Albania	EURO	273	16774	5	448
19/10/2020	AL	Albania	EURO	281	17055	3	451
20/10/2020	AL	Albania	EURO	295	17350	3	454
21/10/2020	AL	Albania	EURO	301	17651	4	458
22/10/2020	AL	Albania	EURO	297	17948	4	462
23/10/2020	AL	Albania	EURO	302	18250	3	465
24/10/2020	AL	Albania	EURO	306	18556	4	469
25/10/2020	AL	Albania	EURO	302	18858	4	473
26/10/2020	AL	Albania	EURO	299	19157	4	477
27/10/2020	AL	Albania	EURO	288	19445	3	480
28/10/2020	AL	Albania	EURO	284	19729	7	487
29/10/2020	AL	Albania	EURO	311	20040	6	493
30/10/2020	AL	Albania	EURO	275	20315	6	499
31/10/2020	AL	Albania	EURO	319	20634	3	502
01/11/2020	AL	Albania	EURO	241	20875	7	509
02/11/2020	AL	Albania	EURO	327	21202	9	518
03/11/2020	AL	Albania	EURO	321	21523	9	527
04/11/2020	AL	Albania	EURO	381	21904	5	532
05/11/2020	AL	Albania	EURO	396	22300	4	536
06/11/2020	AL	Albania	EURO	421	22721	7	543
07/11/2020	AL	Albania	EURO	489	23210	6	549
08/11/2020	AL	Albania	EURO	495	23705	8	557
09/11/2020	AL	Albania	EURO	501	24206	2	559
10/11/2020	AL	Albania	EURO	525	24731	12	571
11/11/2020	AL	Albania	EURO	563	25294	8	579
12/11/2020	AL	Albania	EURO	507	25801	11	590
13/11/2020	AL	Albania	EURO	410	26211	8	598
14/11/2020	AL	Albania	EURO	490	26701	7	605
15/11/2020	AL	Albania	EURO	532	27233	7	612
16/11/2020	AL	Albania	EURO	597	27830	11	623
17/11/2020	AL	Albania	EURO	602	28432	8	631
18/11/2020	AL	Albania	EURO	694	29126	6	637
19/11/2020	AL	Albania	EURO	711	29837	9	646
20/11/2020	AL	Albania	EURO	786	30623	11	657
21/11/2020	AL	Albania	EURO	836	31459	15	672
22/11/2020	AL	Albania	EURO	737	32196	13	685
23/11/2020	AL	Albania	EURO	565	32761	14	699
24/11/2020	AL	Albania	EURO	795	33556	17	716
25/11/2020	AL	Albania	EURO	744	34300	19	735
26/11/2020	AL	Albania	EURO	644	34944	8	743
27/11/2020	AL	Albania	EURO	656	35600	10	753
28/11/2020	AL	Albania	EURO	645	36245	18	771
29/11/2020	AL	Albania	EURO	545	36790	16	787
30/11/2020	AL	Albania	EURO	835	37625	11	798
01/12/2020	AL	Albania	EURO	557	38182	12	810
02/12/2020	AL	Albania	EURO	832	39014	12	822
03/12/2020	AL	Albania	EURO	705	39719	17	839
04/12/2020	AL	Albania	EURO	782	40501	13	852
05/12/2020	AL	Albania	EURO	801	41302	18	870
06/12/2020	AL	Albania	EURO	846	42148	19	889
07/12/2020	AL	Albania	EURO	840	42988	16	905
08/12/2020	AL	Albania	EURO	695	43683	17	922
09/12/2020	AL	Albania	EURO	753	44436	14	936
10/12/2020	AL	Albania	EURO	752	45188	15	951
11/12/2020	AL	Albania	EURO	873	46061	14	965
12/12/2020	AL	Albania	EURO	802	46863	12	977
13/12/2020	AL	Albania	EURO	879	47742	12	989
14/12/2020	AL	Albania	EURO	788	48530	14	1003
15/12/2020	AL	Albania	EURO	661	49191	13	1016
16/12/2020	AL	Albania	EURO	809	50000	12	1028
17/12/2020	AL	Albania	EURO	637	50637	12	1040
18/12/2020	AL	Albania	EURO	787	51424	15	1055
19/12/2020	AL	Albania	EURO	580	52004	11	1066
20/12/2020	AL	Albania	EURO	538	52542	8	1074
21/12/2020	AL	Albania	EURO	461	53003	14	1088
22/12/2020	AL	Albania	EURO	422	53425	10	1098
23/12/2020	AL	Albania	EURO	389	53814	13	1111
24/12/2020	AL	Albania	EURO	503	54317	6	1117
25/12/2020	AL	Albania	EURO	510	54827	8	1125
26/12/2020	AL	Albania	EURO	553	55380	9	1134
27/12/2020	AL	Albania	EURO	375	55755	9	1143
28/12/2020	AL	Albania	EURO	499	56254	10	1153
29/12/2020	AL	Albania	EURO	318	56572	11	1164
30/12/2020	AL	Albania	EURO	574	57146	6	1170
31/12/2020	AL	Albania	EURO	581	57727	4	1174
01/01/2021	AL	Albania	EURO	589	58316	7	1181
02/01/2021	AL	Albania	EURO	407	58723	5	1186
03/01/2021	AL	Albania	EURO	268	58991	4	1190
04/01/2021	AL	Albania	EURO	447	59438	3	1193
05/01/2021	AL	Albania	EURO	185	59623	6	1199
06/01/2021	AL	Albania	EURO	660	60283	11	1210
07/01/2021	AL	Albania	EURO	725	61008	7	1217
08/01/2021	AL	Albania	EURO	697	61705	6	1223
09/01/2021	AL	Albania	EURO	673	62378	7	1230
10/01/2021	AL	Albania	EURO	655	63033	3	1233
11/01/2021	AL	Albania	EURO	562	63595	8	1241
12/01/2021	AL	Albania	EURO	376	63971	6	1247
13/01/2021	AL	Albania	EURO	656	64627	5	1252
14/01/2021	AL	Albania	EURO	707	65334	4	1256
15/01/2021	AL	Albania	EURO	660	65994	5	1261
16/01/2021	AL	Albania	EURO	641	66635	4	1265
17/01/2021	AL	Albania	EURO	581	67216	5	1270
18/01/2021	AL	Albania	EURO	474	67690	7	1277
19/01/2021	AL	Albania	EURO	292	67982	4	1281
20/01/2021	AL	Albania	EURO	586	68568	6	1287
21/01/2021	AL	Albania	EURO	670	69238	4	1291
22/01/2021	AL	Albania	EURO	678	69916	5	1296
23/01/2021	AL	Albania	EURO	739	70655	7	1303
24/01/2021	AL	Albania	EURO	786	71441	7	1310
25/01/2021	AL	Albania	EURO	833	72274	5	1315
26/01/2021	AL	Albania	EURO	538	72812	9	1324
27/01/2021	AL	Albania	EURO	879	73691	8	1332
28/01/2021	AL	Albania	EURO	876	74567	7	1339
29/01/2021	AL	Albania	EURO	887	75454	11	1350
30/01/2021	AL	Albania	EURO	896	76350	8	1358
31/01/2021	AL	Albania	EURO	901	77251	11	1369
01/02/2021	AL	Albania	EURO	876	78127	11	1380
02/02/2021	AL	Albania	EURO	865	78992	13	1393
03/02/2021	AL	Albania	EURO	942	79934	5	1398
04/02/2021	AL	Albania	EURO	1007	80941	6	1404
05/02/2021	AL	Albania	EURO	1052	81993	14	1418
06/02/2021	AL	Albania	EURO	1089	83082	15	1433
07/02/2021	AL	Albania	EURO	1130	84212	13	1446
08/02/2021	AL	Albania	EURO	1124	85336	14	1460
09/02/2021	AL	Albania	EURO	953	86289	12	1472
10/02/2021	AL	Albania	EURO	1239	87528	16	1488
11/02/2021	AL	Albania	EURO	1143	88671	15	1503
12/02/2021	AL	Albania	EURO	1105	89776	14	1517
13/02/2021	AL	Albania	EURO	1059	90835	14	1531
14/02/2021	AL	Albania	EURO	1152	91987	12	1543
15/02/2021	AL	Albania	EURO	1088	93075	12	1555
16/02/2021	AL	Albania	EURO	775	93850	12	1567
17/02/2021	AL	Albania	EURO	801	94651	15	1582
18/02/2021	AL	Albania	EURO	1075	95726	18	1600
19/02/2021	AL	Albania	EURO	1112	96838	17	1617
20/02/2021	AL	Albania	EURO	1071	97909	19	1636
21/02/2021	AL	Albania	EURO	1153	99062	17	1653
22/02/2021	AL	Albania	EURO	1184	100246	13	1666
23/02/2021	AL	Albania	EURO	1039	101285	15	1681
24/02/2021	AL	Albania	EURO	1021	102306	15	1696
25/02/2021	AL	Albania	EURO	1021	103327	19	1715
26/02/2021	AL	Albania	EURO	986	104313	21	1736
27/02/2021	AL	Albania	EURO	916	105229	20	1756
28/02/2021	AL	Albania	EURO	986	106215	19	1775
01/03/2021	AL	Albania	EURO	952	107167	21	1796
02/03/2021	AL	Albania	EURO	764	107931	20	1816
03/03/2021	AL	Albania	EURO	892	108823	19	1835
04/03/2021	AL	Albania	EURO	851	109674	21	1856
05/03/2021	AL	Albania	EURO	847	110521	20	1876
06/03/2021	AL	Albania	EURO	780	111301	21	1897
07/03/2021	AL	Albania	EURO	777	112078	21	1918
08/03/2021	AL	Albania	EURO	819	112897	21	1939
09/03/2021	AL	Albania	EURO	683	113580	17	1956
10/03/2021	AL	Albania	EURO	629	114209	13	1969
11/03/2021	AL	Albania	EURO	631	114840	17	1986
12/03/2021	AL	Albania	EURO	602	115442	16	2002
13/03/2021	AL	Albania	EURO	681	116123	16	2018
14/03/2021	AL	Albania	EURO	690	116813	12	2030
15/03/2021	AL	Albania	EURO	661	117474	15	2045
16/03/2021	AL	Albania	EURO	543	118017	15	2060
17/03/2021	AL	Albania	EURO	475	118492	17	2077
18/03/2021	AL	Albania	EURO	446	118938	15	2092
19/03/2021	AL	Albania	EURO	590	119528	14	2106
20/03/2021	AL	Albania	EURO	494	120022	16	2122
21/03/2021	AL	Albania	EURO	519	120541	11	2133
22/03/2021	AL	Albania	EURO	659	121200	4	2137
23/03/2021	AL	Albania	EURO	344	121544	8	2145
24/03/2021	AL	Albania	EURO	303	121847	11	2156
25/03/2021	AL	Albania	EURO	448	122295	15	2171
26/03/2021	AL	Albania	EURO	472	122767	13	2184
27/03/2021	AL	Albania	EURO	449	123216	8	2192
28/03/2021	AL	Albania	EURO	425	123641	12	2204
29/03/2021	AL	Albania	EURO	493	124134	6	2210
30/03/2021	AL	Albania	EURO	285	124419	6	2216
31/03/2021	AL	Albania	EURO	304	124723	11	2227
01/04/2021	AL	Albania	EURO	434	125157	8	2235
02/04/2021	AL	Albania	EURO	349	125506	6	2241
03/04/2021	AL	Albania	EURO	336	125842	6	2247
04/04/2021	AL	Albania	EURO	341	126183	9	2256
05/04/2021	AL	Albania	EURO	348	126531	9	2265
06/04/2021	AL	Albania	EURO	264	126795	9	2274
07/04/2021	AL	Albania	EURO	141	126936	9	2283
08/04/2021	AL	Albania	EURO	256	127192	8	2291
09/04/2021	AL	Albania	EURO	317	127509	6	2297
10/04/2021	AL	Albania	EURO	286	127795	7	2304
11/04/2021	AL	Albania	EURO	360	128155	6	2310
12/04/2021	AL	Albania	EURO	238	128393	7	2317
13/04/2021	AL	Albania	EURO	125	128518	4	2321
14/04/2021	AL	Albania	EURO	234	128752	5	2326
15/04/2021	AL	Albania	EURO	207	128959	5	2331
16/04/2021	AL	Albania	EURO	169	129128	4	2335
17/04/2021	AL	Albania	EURO	179	129307	2	2337
18/04/2021	AL	Albania	EURO	149	129456	3	2340
19/04/2021	AL	Albania	EURO	138	129594	2	2342
20/04/2021	AL	Albania	EURO	100	129694	5	2347
21/04/2021	AL	Albania	EURO	148	129842	6	2353
22/04/2021	AL	Albania	EURO	138	129980	5	2358
23/04/2021	AL	Albania	EURO	134	130114	6	2364
24/04/2021	AL	Albania	EURO	156	130270	3	2367
25/04/2021	AL	Albania	EURO	139	130409	5	2372
26/04/2021	AL	Albania	EURO	128	130537	6	2378
27/04/2021	AL	Albania	EURO	69	130606	1	2379
28/04/2021	AL	Albania	EURO	130	130736	4	2383
29/04/2021	AL	Albania	EURO	123	130859	3	2386
30/04/2021	AL	Albania	EURO	118	130977	3	2389
01/05/2021	AL	Albania	EURO	108	131085	5	2394
02/05/2021	AL	Albania	EURO	100	131185	2	2396
03/05/2021	AL	Albania	EURO	53	131238	1	2397
04/05/2021	AL	Albania	EURO	38	131276	2	2399
05/05/2021	AL	Albania	EURO	51	131327	3	2402
06/05/2021	AL	Albania	EURO	92	131419	1	2403
07/05/2021	AL	Albania	EURO	91	131510	3	2406
08/05/2021	AL	Albania	EURO	67	131577	2	2408
09/05/2021	AL	Albania	EURO	89	131666	3	2411
10/05/2021	AL	Albania	EURO	57	131723	1	2412
11/05/2021	AL	Albania	EURO	30	131753	4	2416
12/05/2021	AL	Albania	EURO	50	131803	4	2420
13/05/2021	AL	Albania	EURO	42	131845	3	2423
14/05/2021	AL	Albania	EURO	45	131890	3	2426
15/05/2021	AL	Albania	EURO	49	131939	1	2427
16/05/2021	AL	Albania	EURO	39	131978	2	2429
17/05/2021	AL	Albania	EURO	37	132015	3	2432
18/05/2021	AL	Albania	EURO	17	132032	3	2435
19/05/2021	AL	Albania	EURO	39	132071	1	2436
20/05/2021	AL	Albania	EURO	24	132095	2	2438
21/05/2021	AL	Albania	EURO	23	132118	2	2440
22/05/2021	AL	Albania	EURO	35	132153	1	2441
23/05/2021	AL	Albania	EURO	23	132176	1	2442
24/05/2021	AL	Albania	EURO	33	132209	2	2444
25/05/2021	AL	Albania	EURO	6	132215	1	2445
26/05/2021	AL	Albania	EURO	14	132229	2	2447
27/05/2021	AL	Albania	EURO	15	132244	0	2447
28/05/2021	AL	Albania	EURO	20	132264	0	2447
29/05/2021	AL	Albania	EURO	21	132285	1	2448
30/05/2021	AL	Albania	EURO	12	132297	1	2449
31/05/2021	AL	Albania	EURO	12	132309	1	2450
01/06/2021	AL	Albania	EURO	6	132315	1	2451
02/06/2021	AL	Albania	EURO	22	132337	0	2451
03/06/2021	AL	Albania	EURO	14	132351	0	2451
04/06/2021	AL	Albania	EURO	9	132360	0	2451
05/06/2021	AL	Albania	EURO	12	132372	0	2451
06/06/2021	AL	Albania	EURO	2	132374	0	2451
07/06/2021	AL	Albania	EURO	5	132379	0	2451
08/06/2021	AL	Albania	EURO	5	132384	1	2452
09/06/2021	AL	Albania	EURO	13	132397	0	2452
10/06/2021	AL	Albania	EURO	18	132415	0	2452
11/06/2021	AL	Albania	EURO	11	132426	0	2452
12/06/2021	AL	Albania	EURO	11	132437	1	2453
13/06/2021	AL	Albania	EURO	12	132449	0	2453
14/06/2021	AL	Albania	EURO	10	132459	0	2453
15/06/2021	AL	Albania	EURO	2	132461	0	2453
16/06/2021	AL	Albania	EURO	8	132469	1	2454
17/06/2021	AL	Albania	EURO	7	132476	0	2454
18/06/2021	AL	Albania	EURO	5	132481	0	2454
19/06/2021	AL	Albania	EURO	3	132484	0	2454
20/06/2021	AL	Albania	EURO	4	132488	0	2454
21/06/2021	AL	Albania	EURO	2	132490	0	2454
22/06/2021	AL	Albania	EURO	1	132491	1	2455
23/06/2021	AL	Albania	EURO	5	132496	0	2455
24/06/2021	AL	Albania	EURO	1	132497	0	2455
25/06/2021	AL	Albania	EURO	2	132499	0	2455
26/06/2021	AL	Albania	EURO	7	132506	0	2455
27/06/2021	AL	Albania	EURO	3	132509	1	2456
28/06/2021	AL	Albania	EURO	3	132512	0	2456
29/06/2021	AL	Albania	EURO	1	132513	0	2456
30/06/2021	AL	Albania	EURO	1	132514	0	2456
01/07/2021	AL	Albania	EURO	7	132521	0	2456
02/07/2021	AL	Albania	EURO	2	132523	0	2456
03/07/2021	AL	Albania	EURO	3	132526	0	2456
04/07/2021	AL	Albania	EURO	8	132534	0	2456
05/07/2021	AL	Albania	EURO	1	132535	0	2456
06/07/2021	AL	Albania	EURO	2	132537	0	2456
07/07/2021	AL	Albania	EURO	7	132544	0	2456
08/07/2021	AL	Albania	EURO	13	132557	0	2456
09/07/2021	AL	Albania	EURO	8	132565	0	2456
10/07/2021	AL	Albania	EURO	15	132580	0	2456
11/07/2021	AL	Albania	EURO	7	132587	0	2456
12/07/2021	AL	Albania	EURO	5	132592	0	2456
13/07/2021	AL	Albania	EURO	5	132597	0	2456
14/07/2021	AL	Albania	EURO	11	132608	0	2456
15/07/2021	AL	Albania	EURO	8	132616	0	2456
16/07/2021	AL	Albania	EURO	13	132629	0	2456
17/07/2021	AL	Albania	EURO	18	132647	0	2456
18/07/2021	AL	Albania	EURO	18	132665	0	2456
19/07/2021	AL	Albania	EURO	21	132686	0	2456
20/07/2021	AL	Albania	EURO	11	132697	0	2456
21/07/2021	AL	Albania	EURO	43	132740	0	2456
22/07/2021	AL	Albania	EURO	23	132763	0	2456
23/07/2021	AL	Albania	EURO	34	132797	0	2456
24/07/2021	AL	Albania	EURO	31	132828	0	2456
25/07/2021	AL	Albania	EURO	25	132853	0	2456
26/07/2021	AL	Albania	EURO	22	132875	0	2456
27/07/2021	AL	Albania	EURO	16	132891	0	2456
28/07/2021	AL	Albania	EURO	31	132922	0	2456
29/07/2021	AL	Albania	EURO	30	132952	1	2457
30/07/2021	AL	Albania	EURO	47	132999	0	2457
31/07/2021	AL	Albania	EURO	37	133036	0	2457
01/08/2021	AL	Albania	EURO	45	133081	0	2457
02/08/2021	AL	Albania	EURO	40	133121	0	2457
03/08/2021	AL	Albania	EURO	25	133146	0	2457
04/08/2021	AL	Albania	EURO	65	133211	0	2457
05/08/2021	AL	Albania	EURO	99	133310	0	2457
06/08/2021	AL	Albania	EURO	132	133442	0	2457
07/08/2021	AL	Albania	EURO	149	133591	1	2458
08/08/2021	AL	Albania	EURO	139	133730	1	2459
09/08/2021	AL	Albania	EURO	182	133912	0	2459
10/08/2021	AL	Albania	EURO	69	133981	1	2460
11/08/2021	AL	Albania	EURO	220	134201	0	2460
12/08/2021	AL	Albania	EURO	286	134487	0	2460
13/08/2021	AL	Albania	EURO	274	134761	0	2460
14/08/2021	AL	Albania	EURO	379	135140	1	2461
15/08/2021	AL	Albania	EURO	410	135550	2	2463
16/08/2021	AL	Albania	EURO	397	135947	1	2464
17/08/2021	AL	Albania	EURO	200	136147	2	2466
18/08/2021	AL	Albania	EURO	451	136598	2	2468
19/08/2021	AL	Albania	EURO	477	137075	3	2471
20/08/2021	AL	Albania	EURO	522	137597	2	2473
21/08/2021	AL	Albania	EURO	535	138132	2	2475
22/08/2021	AL	Albania	EURO	658	138790	2	2477
23/08/2021	AL	Albania	EURO	534	139324	1	2478
24/08/2021	AL	Albania	EURO	397	139721	0	2478
25/08/2021	AL	Albania	EURO	800	140521	2	2480
26/08/2021	AL	Albania	EURO	844	141365	3	2483
27/08/2021	AL	Albania	EURO	888	142253	3	2486
28/08/2021	AL	Albania	EURO	921	143174	1	2487
29/08/2021	AL	Albania	EURO	905	144079	3	2490
30/08/2021	AL	Albania	EURO	768	144847	2	2492
31/08/2021	AL	Albania	EURO	486	145333	3	2495
01/09/2021	AL	Albania	EURO	1054	146387	3	2498
02/09/2021	AL	Albania	EURO	982	147369	3	2501
03/09/2021	AL	Albania	EURO	853	148222	4	2505
04/09/2021	AL	Albania	EURO	895	149117	3	2508
05/09/2021	AL	Albania	EURO	984	150101	4	2512
06/09/2021	AL	Albania	EURO	896	150997	3	2515
07/09/2021	AL	Albania	EURO	502	151499	4	2519
08/09/2021	AL	Albania	EURO	740	152239	4	2523
09/09/2021	AL	Albania	EURO	1079	153318	5	2528
10/09/2021	AL	Albania	EURO	998	154316	3	2531
11/09/2021	AL	Albania	EURO	977	155293	4	2535
12/09/2021	AL	Albania	EURO	869	156162	4	2539
13/09/2021	AL	Albania	EURO	864	157026	4	2543
14/09/2021	AL	Albania	EURO	410	157436	5	2548
15/09/2021	AL	Albania	EURO	995	158431	5	2553
16/09/2021	AL	Albania	EURO	992	159423	4	2557
17/09/2021	AL	Albania	EURO	942	160365	6	2563
18/09/2021	AL	Albania	EURO	959	161324	6	2569
19/09/2021	AL	Albania	EURO	849	162173	5	2574
20/09/2021	AL	Albania	EURO	780	162953	6	2580
21/09/2021	AL	Albania	EURO	451	163404	7	2587
22/09/2021	AL	Albania	EURO	872	164276	7	2594
23/09/2021	AL	Albania	EURO	820	165096	7	2601
24/09/2021	AL	Albania	EURO	768	165864	8	2609
25/09/2021	AL	Albania	EURO	826	166690	10	2619
26/09/2021	AL	Albania	EURO	664	167354	10	2629
27/09/2021	AL	Albania	EURO	539	167893	11	2640
28/09/2021	AL	Albania	EURO	295	168188	13	2653
29/09/2021	AL	Albania	EURO	594	168782	15	2668
30/09/2021	AL	Albania	EURO	680	169462	17	2685
01/10/2021	AL	Albania	EURO	669	170131	13	2698
02/10/2021	AL	Albania	EURO	647	170778	7	2705
03/10/2021	AL	Albania	EURO	549	171327	5	2710
04/10/2021	AL	Albania	EURO	467	171794	3	2713
05/10/2021	AL	Albania	EURO	207	172001	5	2718
06/10/2021	AL	Albania	EURO	617	172618	7	2725
07/10/2021	AL	Albania	EURO	572	173190	9	2734
08/10/2021	AL	Albania	EURO	533	173723	12	2746
09/10/2021	AL	Albania	EURO	445	174168	7	2753
10/10/2021	AL	Albania	EURO	475	174643	6	2759
11/10/2021	AL	Albania	EURO	325	174968	9	2768
12/10/2021	AL	Albania	EURO	195	175163	9	2777
13/10/2021	AL	Albania	EURO	501	175664	6	2783
14/10/2021	AL	Albania	EURO	508	176172	5	2788
15/10/2021	AL	Albania	EURO	495	176667	9	2797
16/10/2021	AL	Albania	EURO	441	177108	10	2807
17/10/2021	AL	Albania	EURO	428	177536	3	2810
18/10/2021	AL	Albania	EURO	435	177971	10	2820
19/10/2021	AL	Albania	EURO	217	178188	9	2829
20/10/2021	AL	Albania	EURO	616	178804	12	2841
21/10/2021	AL	Albania	EURO	659	179463	8	2849
22/10/2021	AL	Albania	EURO	566	180029	6	2855
23/10/2021	AL	Albania	EURO	594	180623	8	2863
24/10/2021	AL	Albania	EURO	629	181252	7	2870
25/10/2021	AL	Albania	EURO	444	181696	4	2874
26/10/2021	AL	Albania	EURO	264	181960	6	2880
27/10/2021	AL	Albania	EURO	650	182610	8	2888
28/10/2021	AL	Albania	EURO	672	183282	5	2893
29/10/2021	AL	Albania	EURO	591	183873	9	2902
30/10/2021	AL	Albania	EURO	467	184340	7	2909
31/10/2021	AL	Albania	EURO	547	184887	7	2916
01/11/2021	AL	Albania	EURO	413	185300	8	2924
02/11/2021	AL	Albania	EURO	197	185497	7	2931
03/11/2021	AL	Albania	EURO	725	186222	6	2937
04/11/2021	AL	Albania	EURO	571	186793	3	2940
05/11/2021	AL	Albania	EURO	570	187363	4	2944
06/11/2021	AL	Albania	EURO	631	187994	4	2948
07/11/2021	AL	Albania	EURO	563	188557	2	2950
08/11/2021	AL	Albania	EURO	568	189125	5	2955
09/11/2021	AL	Albania	EURO	230	189355	11	2966
10/11/2021	AL	Albania	EURO	770	190125	4	2970
11/11/2021	AL	Albania	EURO	690	190815	5	2975
12/11/2021	AL	Albania	EURO	625	191440	3	2978
13/11/2021	AL	Albania	EURO	573	192013	5	2983
14/11/2021	AL	Albania	EURO	587	192600	3	2986
15/11/2021	AL	Albania	EURO	475	193075	4	2990
16/11/2021	AL	Albania	EURO	194	193269	7	2997
17/11/2021	AL	Albania	EURO	587	193856	7	3004
18/11/2021	AL	Albania	EURO	616	194472	10	3014
19/11/2021	AL	Albania	EURO	549	195021	8	3022
20/11/2021	AL	Albania	EURO	502	195523	7	3029
21/11/2021	AL	Albania	EURO	465	195988	6	3035
22/11/2021	AL	Albania	EURO	405	196393	5	3040
23/11/2021	AL	Albania	EURO	218	196611	9	3049
24/11/2021	AL	Albania	EURO	556	197167	4	3053
25/11/2021	AL	Albania	EURO	609	197776	10	3063
26/11/2021	AL	Albania	EURO	516	198292	5	3068
27/11/2021	AL	Albania	EURO	440	198732	9	3077
28/11/2021	AL	Albania	EURO	405	199137	8	3085
29/11/2021	AL	Albania	EURO	418	199555	4	3089
30/11/2021	AL	Albania	EURO	195	199750	3	3092
01/12/2021	AL	Albania	EURO	195	199945	4	3096
02/12/2021	AL	Albania	EURO	228	200173	5	3101
03/12/2021	AL	Albania	EURO	466	200639	3	3104
04/12/2021	AL	Albania	EURO	406	201045	4	3108
05/12/2021	AL	Albania	EURO	357	201402	1	3109
06/12/2021	AL	Albania	EURO	328	201730	1	3110
07/12/2021	AL	Albania	EURO	172	201902	5	3115
08/12/2021	AL	Albania	EURO	393	202295	7	3122
09/12/2021	AL	Albania	EURO	346	202641	4	3126
10/12/2021	AL	Albania	EURO	222	202863	2	3128
11/12/2021	AL	Albania	EURO	352	203215	2	3130
12/12/2021	AL	Albania	EURO	309	203524	2	3132
13/12/2021	AL	Albania	EURO	263	203787	2	3134
14/12/2021	AL	Albania	EURO	138	203925	6	3140
15/12/2021	AL	Albania	EURO	376	204301	4	3144
16/12/2021	AL	Albania	EURO	326	204627	8	3152
17/12/2021	AL	Albania	EURO	301	204928	4	3156
18/12/2021	AL	Albania	EURO	296	205224	2	3158
19/12/2021	AL	Albania	EURO	325	205549	3	3161
20/12/2021	AL	Albania	EURO	228	205777	5	3166
21/12/2021	AL	Albania	EURO	120	205897	6	3172
22/12/2021	AL	Albania	EURO	376	206273	6	3178
23/12/2021	AL	Albania	EURO	343	206616	2	3180
24/12/2021	AL	Albania	EURO	319	206935	1	3181
25/12/2021	AL	Albania	EURO	286	207221	6	3187
26/12/2021	AL	Albania	EURO	321	207542	2	3189
27/12/2021	AL	Albania	EURO	167	207709	5	3194
28/12/2021	AL	Albania	EURO	168	207877	7	3201
29/12/2021	AL	Albania	EURO	475	208352	6	3207
30/12/2021	AL	Albania	EURO	547	208899	5	3212
31/12/2021	AL	Albania	EURO	617	209516	3	3215
01/01/2022	AL	Albania	EURO	708	210224	2	3217
02/01/2022	AL	Albania	EURO	482	210706	1	3218
03/01/2022	AL	Albania	EURO	179	210885	2	3220
04/01/2022	AL	Albania	EURO	335	211220	2	3222
05/01/2022	AL	Albania	EURO	801	212021	2	3224
06/01/2022	AL	Albania	EURO	1236	213257	4	3228
07/01/2022	AL	Albania	EURO	1648	214905	5	3233
08/01/2022	AL	Albania	EURO	1781	216686	0	3233
09/01/2022	AL	Albania	EURO	1801	218487	4	3237
10/01/2022	AL	Albania	EURO	1207	219694	3	3240
11/01/2022	AL	Albania	EURO	793	220487	1	3241
12/01/2022	AL	Albania	EURO	2177	222664	6	3247
13/01/2022	AL	Albania	EURO	1905	224569	6	3253
14/01/2022	AL	Albania	EURO	2029	226598	2	3255
15/01/2022	AL	Albania	EURO	2179	228777	7	3262
16/01/2022	AL	Albania	EURO	2163	230940	3	3265
17/01/2022	AL	Albania	EURO	1697	232637	4	3269
18/01/2022	AL	Albania	EURO	1017	233654	2	3271
19/01/2022	AL	Albania	EURO	2832	236486	6	3277
20/01/2022	AL	Albania	EURO	2643	239129	6	3283
21/01/2022	AL	Albania	EURO	2383	241512	3	3286
22/01/2022	AL	Albania	EURO	2670	244182	6	3292
23/01/2022	AL	Albania	EURO	2230	246412	5	3297
24/01/2022	AL	Albania	EURO	1658	248070	8	3305
25/01/2022	AL	Albania	EURO	789	248859	7	3312
26/01/2022	AL	Albania	EURO	2156	251015	5	3317
27/01/2022	AL	Albania	EURO	1562	252577	6	3323
28/01/2022	AL	Albania	EURO	1549	254126	6	3329
29/01/2022	AL	Albania	EURO	1615	255741	5	3334
30/01/2022	AL	Albania	EURO	1341	257082	3	3337
31/01/2022	AL	Albania	EURO	939	258021	5	3342
01/02/2022	AL	Albania	EURO	522	258543	4	3346
02/02/2022	AL	Albania	EURO	1533	260076	7	3353
03/02/2022	AL	Albania	EURO	1164	261240	9	3362
04/02/2022	AL	Albania	EURO	1001	262241	7	3369
05/02/2022	AL	Albania	EURO	931	263172	2	3371
06/02/2022	AL	Albania	EURO	793	263965	5	3376
07/02/2022	AL	Albania	EURO	659	264624	4	3380
08/02/2022	AL	Albania	EURO	251	264875	7	3387
09/02/2022	AL	Albania	EURO	841	265716	6	3393
10/02/2022	AL	Albania	EURO	700	266416	6	3399
11/02/2022	AL	Albania	EURO	604	267020	3	3402
12/02/2022	AL	Albania	EURO	531	267551	5	3407
13/02/2022	AL	Albania	EURO	457	268008	3	3410
14/02/2022	AL	Albania	EURO	296	268304	4	3414
15/02/2022	AL	Albania	EURO	187	268491	6	3420
16/02/2022	AL	Albania	EURO	449	268940	3	3423
17/02/2022	AL	Albania	EURO	361	269301	7	3430
18/02/2022	AL	Albania	EURO	300	269601	2	3432
19/02/2022	AL	Albania	EURO	303	269904	1	3433
20/02/2022	AL	Albania	EURO	260	270164	5	3438
21/02/2022	AL	Albania	EURO	206	270370	7	3445
22/02/2022	AL	Albania	EURO	0	270370	0	3445
03/01/2020	DZ	Algeria	AFRO	0	0	0	0
04/01/2020	DZ	Algeria	AFRO	0	0	0	0
05/01/2020	DZ	Algeria	AFRO	0	0	0	0
06/01/2020	DZ	Algeria	AFRO	0	0	0	0
07/01/2020	DZ	Algeria	AFRO	0	0	0	0
08/01/2020	DZ	Algeria	AFRO	0	0	0	0
09/01/2020	DZ	Algeria	AFRO	0	0	0	0
10/01/2020	DZ	Algeria	AFRO	0	0	0	0
11/01/2020	DZ	Algeria	AFRO	0	0	0	0
12/01/2020	DZ	Algeria	AFRO	0	0	0	0
13/01/2020	DZ	Algeria	AFRO	0	0	0	0
14/01/2020	DZ	Algeria	AFRO	0	0	0	0
15/01/2020	DZ	Algeria	AFRO	0	0	0	0
16/01/2020	DZ	Algeria	AFRO	0	0	0	0
17/01/2020	DZ	Algeria	AFRO	0	0	0	0
18/01/2020	DZ	Algeria	AFRO	0	0	0	0
19/01/2020	DZ	Algeria	AFRO	0	0	0	0
20/01/2020	DZ	Algeria	AFRO	0	0	0	0
21/01/2020	DZ	Algeria	AFRO	0	0	0	0
22/01/2020	DZ	Algeria	AFRO	0	0	0	0
23/01/2020	DZ	Algeria	AFRO	0	0	0	0
24/01/2020	DZ	Algeria	AFRO	0	0	0	0
25/01/2020	DZ	Algeria	AFRO	0	0	0	0
26/01/2020	DZ	Algeria	AFRO	0	0	0	0
27/01/2020	DZ	Algeria	AFRO	0	0	0	0
28/01/2020	DZ	Algeria	AFRO	0	0	0	0
29/01/2020	DZ	Algeria	AFRO	0	0	0	0
30/01/2020	DZ	Algeria	AFRO	0	0	0	0
31/01/2020	DZ	Algeria	AFRO	0	0	0	0
01/02/2020	DZ	Algeria	AFRO	0	0	0	0
02/02/2020	DZ	Algeria	AFRO	0	0	0	0
03/02/2020	DZ	Algeria	AFRO	0	0	0	0
04/02/2020	DZ	Algeria	AFRO	0	0	0	0
05/02/2020	DZ	Algeria	AFRO	0	0	0	0
06/02/2020	DZ	Algeria	AFRO	0	0	0	0
07/02/2020	DZ	Algeria	AFRO	0	0	0	0
08/02/2020	DZ	Algeria	AFRO	0	0	0	0
09/02/2020	DZ	Algeria	AFRO	0	0	0	0
10/02/2020	DZ	Algeria	AFRO	0	0	0	0
11/02/2020	DZ	Algeria	AFRO	0	0	0	0
12/02/2020	DZ	Algeria	AFRO	0	0	0	0
13/02/2020	DZ	Algeria	AFRO	0	0	0	0
14/02/2020	DZ	Algeria	AFRO	0	0	0	0
15/02/2020	DZ	Algeria	AFRO	0	0	0	0
16/02/2020	DZ	Algeria	AFRO	0	0	0	0
17/02/2020	DZ	Algeria	AFRO	0	0	0	0
18/02/2020	DZ	Algeria	AFRO	0	0	0	0
19/02/2020	DZ	Algeria	AFRO	0	0	0	0
20/02/2020	DZ	Algeria	AFRO	0	0	0	0
21/02/2020	DZ	Algeria	AFRO	0	0	0	0
22/02/2020	DZ	Algeria	AFRO	0	0	0	0
23/02/2020	DZ	Algeria	AFRO	0	0	0	0
24/02/2020	DZ	Algeria	AFRO	0	0	0	0
25/02/2020	DZ	Algeria	AFRO	5	5	0	0
26/02/2020	DZ	Algeria	AFRO	0	5	0	0
27/02/2020	DZ	Algeria	AFRO	0	5	0	0
28/02/2020	DZ	Algeria	AFRO	0	5	0	0
29/02/2020	DZ	Algeria	AFRO	0	5	0	0
01/03/2020	DZ	Algeria	AFRO	0	5	0	0
02/03/2020	DZ	Algeria	AFRO	2	7	0	0
03/03/2020	DZ	Algeria	AFRO	2	9	0	0
04/03/2020	DZ	Algeria	AFRO	3	12	0	0
05/03/2020	DZ	Algeria	AFRO	4	16	0	0
06/03/2020	DZ	Algeria	AFRO	5	21	0	0
07/03/2020	DZ	Algeria	AFRO	0	21	0	0
08/03/2020	DZ	Algeria	AFRO	0	21	0	0
09/03/2020	DZ	Algeria	AFRO	3	24	0	0
10/03/2020	DZ	Algeria	AFRO	0	24	0	0
11/03/2020	DZ	Algeria	AFRO	0	24	0	0
12/03/2020	DZ	Algeria	AFRO	5	29	1	1
13/03/2020	DZ	Algeria	AFRO	0	29	0	1
14/03/2020	DZ	Algeria	AFRO	1	30	1	2
15/03/2020	DZ	Algeria	AFRO	11	41	1	3
16/03/2020	DZ	Algeria	AFRO	12	53	1	4
17/03/2020	DZ	Algeria	AFRO	11	64	0	4
18/03/2020	DZ	Algeria	AFRO	12	76	2	6
19/03/2020	DZ	Algeria	AFRO	10	86	1	7
20/03/2020	DZ	Algeria	AFRO	8	94	3	10
21/03/2020	DZ	Algeria	AFRO	0	94	5	15
22/03/2020	DZ	Algeria	AFRO	45	139	0	15
23/03/2020	DZ	Algeria	AFRO	62	201	2	17
24/03/2020	DZ	Algeria	AFRO	30	231	0	17
25/03/2020	DZ	Algeria	AFRO	33	264	0	17
26/03/2020	DZ	Algeria	AFRO	0	264	0	17
27/03/2020	DZ	Algeria	AFRO	41	305	4	21
28/03/2020	DZ	Algeria	AFRO	62	367	4	25
29/03/2020	DZ	Algeria	AFRO	42	409	1	26
30/03/2020	DZ	Algeria	AFRO	45	454	3	29
31/03/2020	DZ	Algeria	AFRO	57	511	2	31
01/04/2020	DZ	Algeria	AFRO	73	584	4	35
02/04/2020	DZ	Algeria	AFRO	263	847	23	58
03/04/2020	DZ	Algeria	AFRO	139	986	25	83
04/04/2020	DZ	Algeria	AFRO	185	1171	22	105
05/04/2020	DZ	Algeria	AFRO	80	1251	25	130
06/04/2020	DZ	Algeria	AFRO	0	1251	0	130
07/04/2020	DZ	Algeria	AFRO	172	1423	43	173
08/04/2020	DZ	Algeria	AFRO	45	1468	21	194
09/04/2020	DZ	Algeria	AFRO	104	1572	11	205
10/04/2020	DZ	Algeria	AFRO	94	1666	30	235
11/04/2020	DZ	Algeria	AFRO	95	1761	21	256
12/04/2020	DZ	Algeria	AFRO	64	1825	19	275
13/04/2020	DZ	Algeria	AFRO	89	1914	18	293
14/04/2020	DZ	Algeria	AFRO	69	1983	20	313
15/04/2020	DZ	Algeria	AFRO	87	2070	13	326
16/04/2020	DZ	Algeria	AFRO	90	2160	10	336
17/04/2020	DZ	Algeria	AFRO	108	2268	12	348
18/04/2020	DZ	Algeria	AFRO	150	2418	16	364
19/04/2020	DZ	Algeria	AFRO	116	2534	3	367
20/04/2020	DZ	Algeria	AFRO	95	2629	8	375
21/04/2020	DZ	Algeria	AFRO	89	2718	9	384
22/04/2020	DZ	Algeria	AFRO	93	2811	8	392
23/04/2020	DZ	Algeria	AFRO	99	2910	10	402
24/04/2020	DZ	Algeria	AFRO	97	3007	5	407
25/04/2020	DZ	Algeria	AFRO	120	3127	8	415
26/04/2020	DZ	Algeria	AFRO	129	3256	4	419
27/04/2020	DZ	Algeria	AFRO	126	3382	6	425
28/04/2020	DZ	Algeria	AFRO	135	3517	7	432
29/04/2020	DZ	Algeria	AFRO	132	3649	5	437
30/04/2020	DZ	Algeria	AFRO	199	3848	7	444
01/05/2020	DZ	Algeria	AFRO	158	4006	6	450
02/05/2020	DZ	Algeria	AFRO	148	4154	3	453
03/05/2020	DZ	Algeria	AFRO	141	4295	6	459
04/05/2020	DZ	Algeria	AFRO	179	4474	4	463
05/05/2020	DZ	Algeria	AFRO	174	4648	2	465
06/05/2020	DZ	Algeria	AFRO	190	4838	5	470
07/05/2020	DZ	Algeria	AFRO	159	4997	6	476
08/05/2020	DZ	Algeria	AFRO	185	5182	7	483
09/05/2020	DZ	Algeria	AFRO	187	5369	5	488
10/05/2020	DZ	Algeria	AFRO	189	5558	6	494
11/05/2020	DZ	Algeria	AFRO	165	5723	8	502
12/05/2020	DZ	Algeria	AFRO	168	5891	5	507
13/05/2020	DZ	Algeria	AFRO	176	6067	8	515
14/05/2020	DZ	Algeria	AFRO	186	6253	7	522
15/05/2020	DZ	Algeria	AFRO	189	6442	7	529
16/05/2020	DZ	Algeria	AFRO	188	6630	7	536
17/05/2020	DZ	Algeria	AFRO	191	6821	6	542
18/05/2020	DZ	Algeria	AFRO	198	7019	6	548
19/05/2020	DZ	Algeria	AFRO	182	7201	7	555
20/05/2020	DZ	Algeria	AFRO	176	7377	6	561
21/05/2020	DZ	Algeria	AFRO	165	7542	7	568
22/05/2020	DZ	Algeria	AFRO	186	7728	7	575
23/05/2020	DZ	Algeria	AFRO	190	7918	7	582
24/05/2020	DZ	Algeria	AFRO	195	8113	10	592
25/05/2020	DZ	Algeria	AFRO	193	8306	8	600
26/05/2020	DZ	Algeria	AFRO	197	8503	9	609
27/05/2020	DZ	Algeria	AFRO	194	8697	8	617
28/05/2020	DZ	Algeria	AFRO	160	8857	6	623
29/05/2020	DZ	Algeria	AFRO	140	8997	7	630
30/05/2020	DZ	Algeria	AFRO	137	9134	8	638
31/05/2020	DZ	Algeria	AFRO	133	9267	8	646
01/06/2020	DZ	Algeria	AFRO	127	9394	7	653
02/06/2020	DZ	Algeria	AFRO	119	9513	8	661
03/06/2020	DZ	Algeria	AFRO	113	9626	6	667
04/06/2020	DZ	Algeria	AFRO	107	9733	6	673
05/06/2020	DZ	Algeria	AFRO	98	9831	8	681
06/06/2020	DZ	Algeria	AFRO	104	9935	9	690
07/06/2020	DZ	Algeria	AFRO	115	10050	8	698
08/06/2020	DZ	Algeria	AFRO	104	10154	9	707
09/06/2020	DZ	Algeria	AFRO	111	10265	8	715
10/06/2020	DZ	Algeria	AFRO	117	10382	9	724
11/06/2020	DZ	Algeria	AFRO	102	10484	8	732
12/06/2020	DZ	Algeria	AFRO	105	10589	9	741
13/06/2020	DZ	Algeria	AFRO	109	10698	10	751
14/06/2020	DZ	Algeria	AFRO	112	10810	9	760
15/06/2020	DZ	Algeria	AFRO	109	10919	7	767
16/06/2020	DZ	Algeria	AFRO	112	11031	10	777
17/06/2020	DZ	Algeria	AFRO	116	11147	11	788
18/06/2020	DZ	Algeria	AFRO	121	11268	11	799
19/06/2020	DZ	Algeria	AFRO	117	11385	12	811
20/06/2020	DZ	Algeria	AFRO	119	11504	14	825
21/06/2020	DZ	Algeria	AFRO	127	11631	12	837
22/06/2020	DZ	Algeria	AFRO	140	11771	8	845
23/06/2020	DZ	Algeria	AFRO	149	11920	7	852
24/06/2020	DZ	Algeria	AFRO	156	12076	9	861
25/06/2020	DZ	Algeria	AFRO	172	12248	8	869
26/06/2020	DZ	Algeria	AFRO	197	12445	9	878
27/06/2020	DZ	Algeria	AFRO	240	12685	7	885
28/06/2020	DZ	Algeria	AFRO	283	12968	7	892
29/06/2020	DZ	Algeria	AFRO	305	13273	5	897
30/06/2020	DZ	Algeria	AFRO	298	13571	8	905
01/07/2020	DZ	Algeria	AFRO	336	13907	7	912
02/07/2020	DZ	Algeria	AFRO	365	14272	8	920
03/07/2020	DZ	Algeria	AFRO	385	14657	8	928
04/07/2020	DZ	Algeria	AFRO	413	15070	9	937
05/07/2020	DZ	Algeria	AFRO	430	15500	9	946
06/07/2020	DZ	Algeria	AFRO	441	15941	6	952
07/07/2020	DZ	Algeria	AFRO	463	16404	7	959
08/07/2020	DZ	Algeria	AFRO	475	16879	9	968
09/07/2020	DZ	Algeria	AFRO	469	17348	10	978
10/07/2020	DZ	Algeria	AFRO	460	17808	10	988
11/07/2020	DZ	Algeria	AFRO	434	18242	8	996
12/07/2020	DZ	Algeria	AFRO	470	18712	8	1004
13/07/2020	DZ	Algeria	AFRO	483	19195	7	1011
14/07/2020	DZ	Algeria	AFRO	494	19689	7	1018
15/07/2020	DZ	Algeria	AFRO	527	20216	10	1028
16/07/2020	DZ	Algeria	AFRO	554	20770	12	1040
17/07/2020	DZ	Algeria	AFRO	585	21355	12	1052
18/07/2020	DZ	Algeria	AFRO	593	21948	5	1057
19/07/2020	DZ	Algeria	AFRO	601	22549	11	1068
20/07/2020	DZ	Algeria	AFRO	535	23084	10	1078
21/07/2020	DZ	Algeria	AFRO	607	23691	9	1087
22/07/2020	DZ	Algeria	AFRO	587	24278	13	1100
23/07/2020	DZ	Algeria	AFRO	594	24872	11	1111
24/07/2020	DZ	Algeria	AFRO	612	25484	13	1124
25/07/2020	DZ	Algeria	AFRO	675	26159	12	1136
26/07/2020	DZ	Algeria	AFRO	0	26159	0	1136
27/07/2020	DZ	Algeria	AFRO	1198	27357	19	1155
28/07/2020	DZ	Algeria	AFRO	616	27973	8	1163
29/07/2020	DZ	Algeria	AFRO	642	28615	11	1174
30/07/2020	DZ	Algeria	AFRO	614	29229	12	1186
31/07/2020	DZ	Algeria	AFRO	602	29831	14	1200
01/08/2020	DZ	Algeria	AFRO	563	30394	10	1210
02/08/2020	DZ	Algeria	AFRO	556	30950	13	1223
03/08/2020	DZ	Algeria	AFRO	515	31465	8	1231
04/08/2020	DZ	Algeria	AFRO	507	31972	-2	1229
05/08/2020	DZ	Algeria	AFRO	532	32504	19	1248
06/08/2020	DZ	Algeria	AFRO	551	33055	13	1261
07/08/2020	DZ	Algeria	AFRO	571	33626	12	1273
08/08/2020	DZ	Algeria	AFRO	529	34155	9	1282
09/08/2020	DZ	Algeria	AFRO	538	34693	11	1293
10/08/2020	DZ	Algeria	AFRO	521	35214	9	1302
11/08/2020	DZ	Algeria	AFRO	498	35712	10	1312
12/08/2020	DZ	Algeria	AFRO	492	36204	10	1322
13/08/2020	DZ	Algeria	AFRO	495	36699	11	1333
14/08/2020	DZ	Algeria	AFRO	488	37187	8	1341
15/08/2020	DZ	Algeria	AFRO	477	37664	10	1351
16/08/2020	DZ	Algeria	AFRO	469	38133	9	1360
17/08/2020	DZ	Algeria	AFRO	450	38583	10	1370
18/08/2020	DZ	Algeria	AFRO	442	39025	9	1379
19/08/2020	DZ	Algeria	AFRO	0	39025	0	1379
20/08/2020	DZ	Algeria	AFRO	822	39847	23	1402
21/08/2020	DZ	Algeria	AFRO	411	40258	9	1411
22/08/2020	DZ	Algeria	AFRO	0	40258	0	1411
23/08/2020	DZ	Algeria	AFRO	810	41068	13	1424
24/08/2020	DZ	Algeria	AFRO	392	41460	1	1425
25/08/2020	DZ	Algeria	AFRO	398	41858	21	1446
26/08/2020	DZ	Algeria	AFRO	370	42228	10	1456
27/08/2020	DZ	Algeria	AFRO	391	42619	9	1465
28/08/2020	DZ	Algeria	AFRO	397	43016	10	1475
29/08/2020	DZ	Algeria	AFRO	387	43403	8	1483
30/08/2020	DZ	Algeria	AFRO	379	43782	8	1491
31/08/2020	DZ	Algeria	AFRO	364	44146	10	1501
01/09/2020	DZ	Algeria	AFRO	348	44494	9	1510
02/09/2020	DZ	Algeria	AFRO	339	44833	8	1518
03/09/2020	DZ	Algeria	AFRO	325	45158	7	1525
04/09/2020	DZ	Algeria	AFRO	311	45469	6	1531
05/09/2020	DZ	Algeria	AFRO	304	45773	8	1539
06/09/2020	DZ	Algeria	AFRO	298	46071	10	1549
07/09/2020	DZ	Algeria	AFRO	293	46364	7	1556
08/09/2020	DZ	Algeria	AFRO	289	46653	6	1562
09/09/2020	DZ	Algeria	AFRO	285	46938	9	1571
10/09/2020	DZ	Algeria	AFRO	278	47216	10	1581
11/09/2020	DZ	Algeria	AFRO	272	47488	10	1591
12/09/2020	DZ	Algeria	AFRO	264	47752	8	1599
13/09/2020	DZ	Algeria	AFRO	255	48007	6	1605
14/09/2020	DZ	Algeria	AFRO	0	48007	0	1605
15/09/2020	DZ	Algeria	AFRO	489	48496	15	1620
16/09/2020	DZ	Algeria	AFRO	238	48734	12	1632
17/09/2020	DZ	Algeria	AFRO	232	48966	13	1645
18/09/2020	DZ	Algeria	AFRO	228	49194	9	1654
19/09/2020	DZ	Algeria	AFRO	219	49413	5	1659
20/09/2020	DZ	Algeria	AFRO	210	49623	6	1665
21/09/2020	DZ	Algeria	AFRO	203	49826	7	1672
22/09/2020	DZ	Algeria	AFRO	197	50023	7	1679
23/09/2020	DZ	Algeria	AFRO	191	50214	10	1689
24/09/2020	DZ	Algeria	AFRO	186	50400	9	1698
25/09/2020	DZ	Algeria	AFRO	0	50400	0	1698
26/09/2020	DZ	Algeria	AFRO	354	50754	9	1707
27/09/2020	DZ	Algeria	AFRO	160	50914	4	1711
28/09/2020	DZ	Algeria	AFRO	153	51067	3	1714
29/09/2020	DZ	Algeria	AFRO	146	51213	5	1719
30/09/2020	DZ	Algeria	AFRO	155	51368	7	1726
01/10/2020	DZ	Algeria	AFRO	162	51530	10	1736
02/10/2020	DZ	Algeria	AFRO	160	51690	5	1741
03/10/2020	DZ	Algeria	AFRO	157	51847	8	1749
04/10/2020	DZ	Algeria	AFRO	148	51995	7	1756
05/10/2020	DZ	Algeria	AFRO	141	52136	4	1760
06/10/2020	DZ	Algeria	AFRO	134	52270	8	1768
07/10/2020	DZ	Algeria	AFRO	129	52399	5	1773
08/10/2020	DZ	Algeria	AFRO	121	52520	6	1779
09/10/2020	DZ	Algeria	AFRO	138	52658	4	1783
10/10/2020	DZ	Algeria	AFRO	146	52804	6	1789
11/10/2020	DZ	Algeria	AFRO	136	52940	6	1795
12/10/2020	DZ	Algeria	AFRO	132	53072	6	1801
13/10/2020	DZ	Algeria	AFRO	153	53225	8	1809
14/10/2020	DZ	Algeria	AFRO	174	53399	9	1818
15/10/2020	DZ	Algeria	AFRO	0	53399	0	1818
16/10/2020	DZ	Algeria	AFRO	378	53777	18	1836
17/10/2020	DZ	Algeria	AFRO	221	53998	5	1841
18/10/2020	DZ	Algeria	AFRO	205	54203	5	1846
19/10/2020	DZ	Algeria	AFRO	199	54402	10	1856
20/10/2020	DZ	Algeria	AFRO	214	54616	9	1865
21/10/2020	DZ	Algeria	AFRO	223	54839	8	1873
22/10/2020	DZ	Algeria	AFRO	252	55091	7	1880
23/10/2020	DZ	Algeria	AFRO	266	55357	8	1888
24/10/2020	DZ	Algeria	AFRO	273	55630	9	1897
25/10/2020	DZ	Algeria	AFRO	0	55630	0	1897
26/10/2020	DZ	Algeria	AFRO	0	55630	0	1897
27/10/2020	DZ	Algeria	AFRO	0	55630	0	1897
28/10/2020	DZ	Algeria	AFRO	789	56419	25	1922
29/10/2020	DZ	Algeria	AFRO	287	56706	9	1931
30/10/2020	DZ	Algeria	AFRO	320	57026	10	1941
31/10/2020	DZ	Algeria	AFRO	306	57332	8	1949
01/11/2020	DZ	Algeria	AFRO	319	57651	7	1956
02/11/2020	DZ	Algeria	AFRO	291	57942	8	1964
03/11/2020	DZ	Algeria	AFRO	0	57942	0	1964
04/11/2020	DZ	Algeria	AFRO	0	57942	0	1964
05/11/2020	DZ	Algeria	AFRO	0	57942	0	1964
06/11/2020	DZ	Algeria	AFRO	330	58272	9	1973
07/11/2020	DZ	Algeria	AFRO	1897	60169	38	2011
08/11/2020	DZ	Algeria	AFRO	0	60169	0	2011
09/11/2020	DZ	Algeria	AFRO	0	60169	0	2011
10/11/2020	DZ	Algeria	AFRO	2524	62693	51	2062
11/11/2020	DZ	Algeria	AFRO	753	63446	15	2077
12/11/2020	DZ	Algeria	AFRO	811	64257	16	2093
13/11/2020	DZ	Algeria	AFRO	851	65108	18	2111
14/11/2020	DZ	Algeria	AFRO	867	65975	14	2125
15/11/2020	DZ	Algeria	AFRO	0	65975	0	2125
16/11/2020	DZ	Algeria	AFRO	1704	67679	29	2154
17/11/2020	DZ	Algeria	AFRO	910	68589	14	2168
18/11/2020	DZ	Algeria	AFRO	1002	69591	18	2186
19/11/2020	DZ	Algeria	AFRO	1038	70629	20	2206
20/11/2020	DZ	Algeria	AFRO	1023	71652	18	2224
21/11/2020	DZ	Algeria	AFRO	1103	72755	15	2239
22/11/2020	DZ	Algeria	AFRO	1019	73774	19	2258
23/11/2020	DZ	Algeria	AFRO	1088	74862	17	2275
24/11/2020	DZ	Algeria	AFRO	1005	75867	19	2294
25/11/2020	DZ	Algeria	AFRO	1133	77000	15	2309
26/11/2020	DZ	Algeria	AFRO	1025	78025	20	2329
27/11/2020	DZ	Algeria	AFRO	1085	79110	23	2352
28/11/2020	DZ	Algeria	AFRO	1058	80168	20	2372
29/11/2020	DZ	Algeria	AFRO	1044	81212	21	2393
30/11/2020	DZ	Algeria	AFRO	0	81212	0	2393
01/12/2020	DZ	Algeria	AFRO	1987	83199	38	2431
02/12/2020	DZ	Algeria	AFRO	953	84152	16	2447
03/12/2020	DZ	Algeria	AFRO	932	85084	17	2464
04/12/2020	DZ	Algeria	AFRO	843	85927	16	2480
05/12/2020	DZ	Algeria	AFRO	803	86730	12	2492
06/12/2020	DZ	Algeria	AFRO	772	87502	9	2501
07/12/2020	DZ	Algeria	AFRO	750	88252	15	2516
08/12/2020	DZ	Algeria	AFRO	573	88825	11	2527
09/12/2020	DZ	Algeria	AFRO	591	89416	12	2539
10/12/2020	DZ	Algeria	AFRO	598	90014	15	2554
11/12/2020	DZ	Algeria	AFRO	565	90579	10	2564
12/12/2020	DZ	Algeria	AFRO	542	91121	11	2575
13/12/2020	DZ	Algeria	AFRO	517	91638	9	2584
14/12/2020	DZ	Algeria	AFRO	464	92102	12	2596
15/12/2020	DZ	Algeria	AFRO	495	92597	13	2609
16/12/2020	DZ	Algeria	AFRO	468	93065	14	2623
17/12/2020	DZ	Algeria	AFRO	442	93507	8	2631
18/12/2020	DZ	Algeria	AFRO	426	93933	9	2640
19/12/2020	DZ	Algeria	AFRO	438	94371	7	2647
20/12/2020	DZ	Algeria	AFRO	410	94781	12	2659
21/12/2020	DZ	Algeria	AFRO	422	95203	7	2666
22/12/2020	DZ	Algeria	AFRO	456	95659	9	2675
23/12/2020	DZ	Algeria	AFRO	410	96069	12	2687
24/12/2020	DZ	Algeria	AFRO	480	96549	9	2696
25/12/2020	DZ	Algeria	AFRO	458	97007	9	2705
26/12/2020	DZ	Algeria	AFRO	434	97441	11	2716
27/12/2020	DZ	Algeria	AFRO	416	97857	6	2722
28/12/2020	DZ	Algeria	AFRO	392	98249	6	2728
29/12/2020	DZ	Algeria	AFRO	0	98249	0	2728
30/12/2020	DZ	Algeria	AFRO	357	98606	8	2736
31/12/2020	DZ	Algeria	AFRO	705	99311	15	2751
01/01/2021	DZ	Algeria	AFRO	299	99610	5	2756
02/01/2021	DZ	Algeria	AFRO	0	99610	0	2756
03/01/2021	DZ	Algeria	AFRO	549	100159	13	2769
04/01/2021	DZ	Algeria	AFRO	0	100159	0	2769
05/01/2021	DZ	Algeria	AFRO	486	100645	8	2777
06/01/2021	DZ	Algeria	AFRO	0	100645	0	2777
07/01/2021	DZ	Algeria	AFRO	475	101120	9	2786
08/01/2021	DZ	Algeria	AFRO	0	101120	0	2786
09/01/2021	DZ	Algeria	AFRO	537	101657	12	2798
10/01/2021	DZ	Algeria	AFRO	256	101913	5	2803
11/01/2021	DZ	Algeria	AFRO	231	102144	4	2807
12/01/2021	DZ	Algeria	AFRO	225	102369	5	2812
13/01/2021	DZ	Algeria	AFRO	272	102641	4	2816
14/01/2021	DZ	Algeria	AFRO	0	102641	0	2816
15/01/2021	DZ	Algeria	AFRO	219	102860	3	2819
16/01/2021	DZ	Algeria	AFRO	0	102860	0	2819
17/01/2021	DZ	Algeria	AFRO	751	103611	12	2831
18/01/2021	DZ	Algeria	AFRO	222	103833	10	2841
19/01/2021	DZ	Algeria	AFRO	259	104092	4	2845
20/01/2021	DZ	Algeria	AFRO	249	104341	3	2848
21/01/2021	DZ	Algeria	AFRO	265	104606	6	2854
22/01/2021	DZ	Algeria	AFRO	246	104852	0	2854
23/01/2021	DZ	Algeria	AFRO	272	105124	2	2856
24/01/2021	DZ	Algeria	AFRO	245	105369	5	2861
25/01/2021	DZ	Algeria	AFRO	227	105596	2	2863
26/01/2021	DZ	Algeria	AFRO	258	105854	3	2866
27/01/2021	DZ	Algeria	AFRO	243	106097	5	2871
28/01/2021	DZ	Algeria	AFRO	262	106359	6	2877
29/01/2021	DZ	Algeria	AFRO	251	106610	4	2881
30/01/2021	DZ	Algeria	AFRO	277	106887	3	2884
31/01/2021	DZ	Algeria	AFRO	235	107122	4	2888
01/02/2021	DZ	Algeria	AFRO	217	107339	3	2891
02/02/2021	DZ	Algeria	AFRO	239	107578	3	2894
03/02/2021	DZ	Algeria	AFRO	263	107841	4	2898
04/02/2021	DZ	Algeria	AFRO	275	108116	2	2900
05/02/2021	DZ	Algeria	AFRO	265	108381	4	2904
06/02/2021	DZ	Algeria	AFRO	248	108629	5	2909
07/02/2021	DZ	Algeria	AFRO	223	108852	2	2911
08/02/2021	DZ	Algeria	AFRO	236	109088	3	2914
09/02/2021	DZ	Algeria	AFRO	225	109313	4	2918
10/02/2021	DZ	Algeria	AFRO	246	109559	6	2924
11/02/2021	DZ	Algeria	AFRO	223	109782	2	2926
12/02/2021	DZ	Algeria	AFRO	267	110049	4	2930
13/02/2021	DZ	Algeria	AFRO	254	110303	2	2932
14/02/2021	DZ	Algeria	AFRO	210	110513	3	2935
15/02/2021	DZ	Algeria	AFRO	198	110711	4	2939
16/02/2021	DZ	Algeria	AFRO	183	110894	4	2943
17/02/2021	DZ	Algeria	AFRO	175	111069	2	2945
18/02/2021	DZ	Algeria	AFRO	178	111247	2	2947
19/02/2021	DZ	Algeria	AFRO	171	111418	3	2950
20/02/2021	DZ	Algeria	AFRO	182	111600	4	2954
21/02/2021	DZ	Algeria	AFRO	164	111764	4	2958
22/02/2021	DZ	Algeria	AFRO	153	111917	3	2961
23/02/2021	DZ	Algeria	AFRO	177	112094	3	2964
24/02/2021	DZ	Algeria	AFRO	185	112279	3	2967
25/02/2021	DZ	Algeria	AFRO	182	112461	3	2970
26/02/2021	DZ	Algeria	AFRO	161	112622	3	2973
27/02/2021	DZ	Algeria	AFRO	183	112805	4	2977
28/02/2021	DZ	Algeria	AFRO	155	112960	2	2979
01/03/2021	DZ	Algeria	AFRO	132	113092	4	2983
02/03/2021	DZ	Algeria	AFRO	163	113255	4	2987
03/03/2021	DZ	Algeria	AFRO	175	113430	4	2991
04/03/2021	DZ	Algeria	AFRO	163	113593	5	2996
05/03/2021	DZ	Algeria	AFRO	168	113761	6	3002
06/03/2021	DZ	Algeria	AFRO	187	113948	5	3007
07/03/2021	DZ	Algeria	AFRO	156	114104	3	3010
08/03/2021	DZ	Algeria	AFRO	130	114234	3	3013
09/03/2021	DZ	Algeria	AFRO	148	114382	5	3018
10/03/2021	DZ	Algeria	AFRO	161	114543	4	3022
11/03/2021	DZ	Algeria	AFRO	0	114543	0	3022
12/03/2021	DZ	Algeria	AFRO	308	114851	6	3028
[truncated: 183,335 more rows]
